# Supplementary material for: N‐Terminomics for the Identification of In Vitro Substrates and Cleavage Site Specificity of the SARS‐CoV‐2 Main Protease
Source: Proteomics. 2020 Nov 17;21(2):2000246. doi: 10.1002/pmic.202000246 (PMC7645863; doi:10.1002/pmic.202000246)
Supplement: Supplementary file 2 — Supporting Information [file PMIC-21-0-s001.xlsx]

## Sheet: All_cleavage_sites
					COV2				NL63				COV1
Annotated Sequence	Master Protein Accessions	Description	Positions in Master Proteins	Theo. MH+ [Da]	H441 FAIMS	H441 Q	Endo FAIMS	Endo Q	H441 FAIMS	H441 Q	HMPEC FAIMS	HMPEC Q	H441 FAIMS	H441 Q	HMPEC FAIMS	HMPEC Q
[Q].ALKDPEPVLR.[L]	A6NFQ2	TRPM8 channel-associated factor 2 OS=Homo sapiens OX=9606 GN=TCAF2 PE=1 SV=2	A6NFQ2 [680-689]	1595.99			2.03293		1.7163
[H].AVDGDSKLFRPR.[R]	A7KAX9	Rho GTPase-activating protein 32 OS=Homo sapiens OX=9606 GN=ARHGAP32 PE=1 SV=1	A7KAX9 [715-726]	1819.06						2.83195
[A].AAAEIDEEPVSKAKQSR.[S]	E9PAV3	Nascent polypeptide-associated complex subunit alpha, muscle-specific form OS=Homo sapiens OX=9606 GN=NACA PE=1 SV=1	E9PAV3 [1918-1934]	2516.43	1.97392				1.73548
[Q].AQLAAAAEIDEEPVSKAKQSR.[S]	E9PAV3	Nascent polypeptide-associated complex subunit alpha, muscle-specific form OS=Homo sapiens OX=9606 GN=NACA PE=1 SV=1	E9PAV3 [1914-1934]	2899.65					1.73911
[Q].SDHVIETLTKTALSANR.[V]	O00159	Unconventional myosin-Ic OS=Homo sapiens OX=9606 GN=MYO1C PE=1 SV=4	O00159 [996-1012]	2314.31	1.53054		1.34523
[M].GAGKKEHTGR.[L]	O00193	Small acidic protein OS=Homo sapiens OX=9606 GN=SMAP PE=1 SV=1	O00193 [46-55]	1728.05		1.39863
[Q].ATAVGPKDLR.[S]	O00213	Amyloid-beta A4 precursor protein-binding family B member 1 OS=Homo sapiens OX=9606 GN=APBB1 PE=1 SV=2	O00213 [42-51]	1485.92								1.48664				1.91794
[Q].ALGVAEGGER.[C]	O00459	Phosphatidylinositol 3-kinase regulatory subunit beta OS=Homo sapiens OX=9606 GN=PIK3R2 PE=1 SV=2	O00459 [40-49]	1187.66					2.19526	1.3634
[H].SSQKPAEPVKR.[Q]	O00506	Serine/threonine-protein kinase 25 OS=Homo sapiens OX=9606 GN=STK25 PE=1 SV=1	O00506 [341-351]	1914.17			2.61514
[Q].VKIPSKEEEADMSSPTQR.[T]	O00515	Ladinin-1 OS=Homo sapiens OX=9606 GN=LAD1 PE=1 SV=2	O00515 [343-360]	2735.49	2.20225	2.13665			5.36115	4.73278			3.37518
[V].KIPSKEEEADMSSPTQR.[T]	O00515	Ladinin-1 OS=Homo sapiens OX=9606 GN=LAD1 PE=1 SV=2	O00515 [344-360]	2636.42					2.2933
[K].HGDPGDAAQQEAKHR.[E]	O14737	Programmed cell death protein 5 OS=Homo sapiens OX=9606 GN=PDCD5 PE=1 SV=3	O14737 [21-35]	2075.08		1.94689						1.9183				1.75098
[Q].AKHGDPGDAAQQEAKHR.[E]	O14737	Programmed cell death protein 5 OS=Homo sapiens OX=9606 GN=PDCD5 PE=1 SV=3	O14737 [19-35]	2503.37								1.95337		1.34477	2.39996	2.20729
[Y].ASSQLNRPNSLVGITSAYSR.[G]	O14974	Protein phosphatase 1 regulatory subunit 12A OS=Homo sapiens OX=9606 GN=PPP1R12A PE=1 SV=1	O14974 [793-812]	2350.27					1.64396		1.8474
[Q].SALDFLAGPGSLGGASGR.[D]	O14976	Cyclin-G-associated kinase OS=Homo sapiens OX=9606 GN=GAK PE=1 SV=2	O14976 [6-23]	1862				1.33094
[Q].AAELIDSEFR.[A]	O14981	TATA-binding protein-associated factor 172 OS=Homo sapiens OX=9606 GN=BTAF1 PE=1 SV=2	O14981 [192-201]	1379.74												0.848789
[H].SAGIPCEKELGKVR.[R]	O15021	Microtubule-associated serine/threonine-protein kinase 4 OS=Homo sapiens OX=9606 GN=MAST4 PE=1 SV=4	O15021 [2063-2076]	2231.31								2.0105
[Q].SGSHLANNSDPESTFR.[Q]	O15027	Protein transport protein Sec16A OS=Homo sapiens OX=9606 GN=SEC16A PE=1 SV=4	O15027 [288-303]	1947.94						1.84726				1.20218
[Q].SGSHLANNSDPESTFRQNPR.[I]	O15027	Protein transport protein Sec16A OS=Homo sapiens OX=9606 GN=SEC16A PE=1 SV=4	O15027 [288-307]	2443.19								1.32277
[R].AEVSPKGLQTPVKDAGGGTGR.[E]	O15061	Synemin OS=Homo sapiens OX=9606 GN=SYNM PE=1 SV=2	O15061 [589-609]	2712.56			-2.5891	-2.3315
[Q].GAEHGKKGR.[G]	O43237	Cytoplasmic dynein 1 light intermediate chain 2 OS=Homo sapiens OX=9606 GN=DYNC1LI2 PE=1 SV=1	O43237 [76-84]	1627		4.40463
[Q].AQSLSTVGPR.[L]	O43290	U4/U6.U5 tri-snRNP-associated protein 1 OS=Homo sapiens OX=9606 GN=SART1 PE=1 SV=1	O43290 [376-385]	1244.72	3.06857	1.72667	1.98575	1.7109	1.92616	1.59801	3.35871	1.65507		1.2995		1.3878
[Q].SLSTVGPR.[L]	O43290	U4/U6.U5 tri-snRNP-associated protein 1 OS=Homo sapiens OX=9606 GN=SART1 PE=1 SV=1	O43290 [378-385]	1045.62	1.30264
[Q].AEGILLPR.[Y]	O43314	Inositol hexakisphosphate and diphosphoinositol-pentakisphosphate kinase 2 OS=Homo sapiens OX=9606 GN=PPIP5K2 PE=1 SV=3	O43314 [143-150]	1097.69				1.45019
[H].AMGIAPPKVELKDQTKPTPLILDEQGR.[T]	O43395	U4/U6 small nuclear ribonucleoprotein Prp3 OS=Homo sapiens OX=9606 GN=PRPF3 PE=1 SV=2	O43395 [237-263]	3878.26	3.29422		2.76689	1.66366	4.91935		2.08855		2.89603		2.04761
[M].GIAPPKVELKDQTKPTPLILDEQGR.[T]	O43395	U4/U6 small nuclear ribonucleoprotein Prp3 OS=Homo sapiens OX=9606 GN=PRPF3 PE=1 SV=2	O43395 [239-263]	3660.19	2.58242	1.6316	1.70205		1.67196		1.43445				1.32982
[Q].ASPAKPSGETAADSMIPEEEDDEDDEDGGGR.[A]	O43524	Forkhead box protein O3 OS=Homo sapiens OX=9606 GN=FOXO3 PE=1 SV=1	O43524 [42-72]	3651.61					1.94614			1.41509
[Q].GVESVKKEIDDSVLGQTGPYR.[R]	O43615	Mitochondrial import inner membrane translocase subunit TIM44 OS=Homo sapiens OX=9606 GN=TIMM44 PE=1 SV=2	O43615 [182-202]	2964.66	2.92392
[Q].GDEEPSAPPTSTQAQQKESIQAVR.[R]	O60231	Pre-mRNA-splicing factor ATP-dependent RNA helicase DHX16 OS=Homo sapiens OX=9606 GN=DHX16 PE=1 SV=2	O60231 [373-396]	3012.56	1.76642	3.17353			2.68804	2.43085
[Q].GDEEPSAPPTSTQAQQKESIQAVRR.[S]	O60231	Pre-mRNA-splicing factor ATP-dependent RNA helicase DHX16 OS=Homo sapiens OX=9606 GN=DHX16 PE=1 SV=2	O60231 [373-397]	3168.66						1.57078	2.09617	1.56584
[Q].ALQKQVETR.[S]	O60333	Kinesin-like protein KIF1B OS=Homo sapiens OX=9606 GN=KIF1B PE=1 SV=5	O60333 [713-721]	1530.94	2.65336		2.97995	1.81408	3.5319	1.69988	3.42305	1.51276
[Q].SAKAAYEHFHR.[G]	O60437	Periplakin OS=Homo sapiens OX=9606 GN=PPL PE=1 SV=4	O60437 [727-737]	1774.98	2.25061
[Q].SEINMAATETR.[D]	O60437	Periplakin OS=Homo sapiens OX=9606 GN=PPL PE=1 SV=4	O60437 [1584-1594]	1467.73	1.55302
[Q].SPATKVKEEEAALAAKFTEVYAINR.[Q]	O60437	Periplakin OS=Homo sapiens OX=9606 GN=PPL PE=1 SV=4	O60437 [830-854]	3653.11					2.04185
[Q].SGVDKTKSVVTGGVQSVMGSR.[L]	O60664	Perilipin-3 OS=Homo sapiens OX=9606 GN=PLIN3 PE=1 SV=3	O60664 [160-180]	2782.57	1.98977				3.53694	1.43326	3.60381	1.76224
[Q].SGVDKTKSVVTGGVQSVMGSR.[L]	O60664	Perilipin-3 OS=Homo sapiens OX=9606 GN=PLIN3 PE=1 SV=3	O60664 [160-180]	2766.58	1.95778
[Q].ALSGAGILR.[M]	O60749	Sorting nexin-2 OS=Homo sapiens OX=9606 GN=SNX2 PE=1 SV=2	O60749 [275-283]	1086.68	1.36981			1.158
[Q].GETETIIATKTTDVEGR.[L]	O60763	General vesicular transport factor p115 OS=Homo sapiens OX=9606 GN=USO1 PE=1 SV=2	O60763 [833-849]	2279.25		1.41041
[Q].AKVIDTQQKVKLADIQIEQLNR.[T]	O60925	Prefoldin subunit 1 OS=Homo sapiens OX=9606 GN=PFDN1 PE=1 SV=2	O60925 [18-39]	3468.11	2.10681				2.8201	3.29081	3.73615	3.26269	2.58363	3.34834	4.25656	2.69626
[Q].AKHDLLQKTLGESQR.[T]	O75044	SLIT-ROBO Rho GTPase-activating protein 2 OS=Homo sapiens OX=9606 GN=SRGAP2 PE=1 SV=3	O75044 [469-483]	2411.43			1.65411
[M].GASSQPSEAMAPR.[T]	O75157	TSC22 domain family protein 2 OS=Homo sapiens OX=9606 GN=TSC22D2 PE=1 SV=3	O75157 [428-440]	1533.75					2.40121	2.24476
[N].SSDMSAHVTSPSGR.[V]	O75369	Filamin-B OS=Homo sapiens OX=9606 GN=FLNB PE=1 SV=2	O75369 [2126-2139]	1663.79										1.19424
[Q].AQGPGLKEAFTNKPNVFTVVTR.[G]	O75369	Filamin-B OS=Homo sapiens OX=9606 GN=FLNB PE=1 SV=2	O75369 [1333-1354]	3061.78			1.37959	1.36715			1.85926	1.93036
[Q].SFTVDSSKAGLAPLEVR.[V]	O75369	Filamin-B OS=Homo sapiens OX=9606 GN=FLNB PE=1 SV=2	O75369 [1442-1458]	2235.27	2.04673		1.67316	1.35519	1.71666	1.87544
[Q].ASYTQETPKPSVGSISLGLPR.[Q]	O75376	Nuclear receptor corepressor 1 OS=Homo sapiens OX=9606 GN=NCOR1 PE=1 SV=2	O75376 [1072-1092]	2646.49					1.77008	1.36315
[Q].GVSAASSGR.[I]	O75382	Tripartite motif-containing protein 3 OS=Homo sapiens OX=9606 GN=TRIM3 PE=1 SV=2	O75382 [491-499]	1020.56								2.38772
[Q].AKDVEGSTSPQIGDKVEFSISDKQRPGQQVATCVR.[L]	O75534	Cold shock domain-containing protein E1 OS=Homo sapiens OX=9606 GN=CSDE1 PE=1 SV=2	O75534 [474-508]	4734.57			1.40461
[M].ASLLAKDAYLQSLAKKICSHSAPEQQAR.[T]	O75683	Surfeit locus protein 6 OS=Homo sapiens OX=9606 GN=SURF6 PE=1 SV=3	O75683 [2-29]	3814.13	-1.59043		-2.38608		-1.67367		-1.57037
[Q].SLAKKICSHSAPEQQAR.[T]	O75683	Surfeit locus protein 6 OS=Homo sapiens OX=9606 GN=SURF6 PE=1 SV=3	O75683 [13-29]	2598.48	2.01903	1.72472	2.18123		1.73754		1.67542	2.06222
[Q].GFTNQQAVEVLR.[H]	O75970	Multiple PDZ domain protein OS=Homo sapiens OX=9606 GN=MPDZ PE=1 SV=2	O75970 [438-449]	1590.88								1.36415
[Q].SLAALDSR.[S]	O94868	F-BAR and double SH3 domains protein 2 OS=Homo sapiens OX=9606 GN=FCHSD2 PE=1 SV=3	O94868 [539-546]	1061.62							2.45334
[Q].HERPASLYQSSIDR.[S]	O94875	Sorbin and SH3 domain-containing protein 2 OS=Homo sapiens OX=9606 GN=SORBS2 PE=1 SV=3	O94875 [225-238]	1887.99			1.72478				1.40326
[L].SAKSSTEPSLKSFSR.[N]	O94885	SAM and SH3 domain-containing protein 1 OS=Homo sapiens OX=9606 GN=SASH1 PE=1 SV=3	O94885 [746-760]	2299.32							2.43626
[Q].AQNEPLTQKPHQQEMEVEQPCIQEVKR.[H]	O95104	SR-related and CTD-associated factor 4 OS=Homo sapiens OX=9606 GN=SCAF4 PE=1 SV=3	O95104 [400-426]	3978.08	1.39628
[Q].DNSWIKKRPEEEKDENYGR.[V]	O95171	Sciellin OS=Homo sapiens OX=9606 GN=SCEL PE=1 SV=2	O95171 [42-60]	3309.8					5.41207	3.20412
[Q].RSDKGEELDNLIKMNKSLNR.[N]	O95171	Sciellin OS=Homo sapiens OX=9606 GN=SCEL PE=1 SV=2	O95171 [247-266]	3292.88					2.76356	2.8436
[Q].RSDKGEELDNLIKMNKSLNRNQGLDSLFR.[A]	O95171	Sciellin OS=Homo sapiens OX=9606 GN=SCEL PE=1 SV=2	O95171 [247-275]	4323.4					2.27704
[Q].SHLLTEPVKDHNWR.[Y]	O95361	Tripartite motif-containing protein 16 OS=Homo sapiens OX=9606 GN=TRIM16 PE=1 SV=3	O95361 [116-129]	2190.22									1.1903
[Q].GVGDEEDEDEIIVPKKKLVDPVAGSGGPGSR.[F]	O95400	CD2 antigen cytoplasmic tail-binding protein 2 OS=Homo sapiens OX=9606 GN=CD2BP2 PE=1 SV=1	O95400 [10-40]	4066.25	2.17631	1.39914	2.88672
[Q].SCTGLVTHR.[L]	O95425	Supervillin OS=Homo sapiens OX=9606 GN=SVIL PE=1 SV=2	O95425 [25-33]	1259.67										1.04076		0.805481
[Q].SSPQPESLRPVNLTQER.[N]	O95487	Protein transport protein Sec24B OS=Homo sapiens OX=9606 GN=SEC24B PE=1 SV=2	O95487 [515-531]	2167.17	1.34293	1.74321	1.43631		2.62689	1.38528		1.28027		1.40506	1.13206	1.22423
[Q].GVQDGDLEADTER.[A]	O95613	Pericentrin OS=Homo sapiens OX=9606 GN=PCNT PE=1 SV=4	O95613 [654-666]	1633.79		1.38235				3.28815		2.65315
[R].SVKHDSIPAADTFEDLSDVEGGGSEPTQR.[D]	O95671	Probable bifunctional dTTP/UTP pyrophosphatase/methyltransferase protein OS=Homo sapiens OX=9606 GN=ASMTL PE=1 SV=3	O95671 [223-251]	3502.73						1.31382
[Q].GLEGRENLAR.[D]	O95684	FGFR1 oncogene partner OS=Homo sapiens OX=9606 GN=FGFR1OP PE=1 SV=1	O95684 [103-112]	1343.76					2.88381		2.48911
[H].ALSQKEANDSDVQPSGAQR.[A]	O95707	Ribonuclease P protein subunit p29 OS=Homo sapiens OX=9606 GN=POP4 PE=1 SV=2	O95707 [8-26]	2459.29		2.39405
[Q].ASTSNTVSKLLEKSR.[K]	O95810	Caveolae-associated protein 2 OS=Homo sapiens OX=9606 GN=CAVIN2 PE=1 SV=3	O95810 [105-119]	2308.38		1.56536	2.52524	2.66171	2.33401		2.03839	1.95019
[L].ASGQAAGALER.[A]	O95822	Malonyl-CoA decarboxylase, mitochondrial OS=Homo sapiens OX=9606 GN=MLYCD PE=1 SV=3	O95822 [28-38]	1259.69			-1.68618	-1.63449
[Q].SSSSSSRPPTR.[A]	O96013	Serine/threonine-protein kinase PAK 4 OS=Homo sapiens OX=9606 GN=PAK4 PE=1 SV=1	O96013 [242-252]	1377.73								4.1349
[Q].HGSLFLR.[T]	P00338	L-lactate dehydrogenase A chain OS=Homo sapiens OX=9606 GN=LDHA PE=1 SV=2	P00338 [67-73]	1058.63		1.93792
[QE].AAIADAEQR.[G]	P02538;P05787	Keratin, type II cytoskeletal 6A OS=Homo sapiens OX=9606 GN=KRT6A PE=1 SV=3 Keratin, type II cytoskeletal 8 OS=Homo sapiens OX=9606 GN=KRT8 PE=1 SV=7	P02538 [407-415];P05787 [333-341]	1173.64	1.80116	1.86631
[C].GTCGQPADKASASGSGAQVGGPISSGSSASSVTVTR.[S]	P02545	Prelamin-A/C OS=Homo sapiens OX=9606 GN=LMNA PE=1 SV=1	P02545 [589-624]	3737.88						2.26745
[H].SSQTQGGGSVTKKR.[K]	P02545	Prelamin-A/C OS=Homo sapiens OX=9606 GN=LMNA PE=1 SV=1	P02545 [406-419]	2108.24	2.70535	2.73552	3.13242	2.99783
[Q].ASSTPLSPTR.[I]	P02545	Prelamin-A/C OS=Homo sapiens OX=9606 GN=LMNA PE=1 SV=1	P02545 [16-25]	1245.7	3.2184	4.63932	2.6141	1.70853			2.14705	1.40312			1.64596	0.947252
[Q].EKEDLQELNDR.[L]	P02545	Prelamin-A/C OS=Homo sapiens OX=9606 GN=LMNA PE=1 SV=1	P02545 [31-41]	1846.99	2.10183	1.34371	1.58003	1.42539	1.98734		1.81045	2.76853
[Q].EKEDLQELNDRLAVYIDR.[V]	P02545	Prelamin-A/C OS=Homo sapiens OX=9606 GN=LMNA PE=1 SV=1	P02545 [31-48]	2677.46					1.73322		1.34266
[Q].EKEDLQELNDRLAVYIDRVR.[S]	P02545	Prelamin-A/C OS=Homo sapiens OX=9606 GN=LMNA PE=1 SV=1	P02545 [31-50]	2932.63							1.27997
[A].DQESCKGR.[C]	P04004	Vitronectin OS=Homo sapiens OX=9606 GN=VTN PE=1 SV=1	P04004 [20-27]	1437.75		-2.88695		-3.96448		-1.58594		-1.39679
[H].GDCQDLQKQHSDPCALNPR.[M]	P04275	von Willebrand factor OS=Homo sapiens OX=9606 GN=VWF PE=1 SV=4	P04275 [557-575]	2697.32				1.132
[H].AITATQKTVDGPSGKLWR.[D]	P04406	Glyceraldehyde-3-phosphate dehydrogenase OS=Homo sapiens OX=9606 GN=GAPDH PE=1 SV=3	P04406 [180-197]	2616.54			2.78462	2.49836			3.1084	1.66082
[Q].ATVCDEKIGWR.[N]	P05106	Integrin beta-3 OS=Homo sapiens OX=9606 GN=ITGB3 PE=1 SV=2	P05106 [255-265]	1792.98				1.32327
[Q].AQAADKIHSSFR.[S]	P05120	Plasminogen activator inhibitor 2 OS=Homo sapiens OX=9606 GN=SERPINB2 PE=1 SV=2	P05120 [97-108]	1789.01								1.48817				1.89084
[Q].SAEVGAAETTLTELR.[R]	P05783	Keratin, type I cytoskeletal 18 OS=Homo sapiens OX=9606 GN=KRT18 PE=1 SV=2	P05783 [286-300]	1776.95	1.34539
[Q].SAEVGAAETTLTELRR.[T]	P05783	Keratin, type I cytoskeletal 18 OS=Homo sapiens OX=9606 GN=KRT18 PE=1 SV=2	P05783 [286-301]	1933.06	1.68435	1.19632			1.45709
[Q].AEIEGLKGQR.[A]	P05787	Keratin, type II cytoskeletal 8 OS=Homo sapiens OX=9606 GN=KRT8 PE=1 SV=7	P05787 [319-328]	1558.93	2.60137	4.3817			2.47122	2.63118			1.78577	1.75639
[Q].GLVEDFKNKYEDEINKR.[T]	P05787	Keratin, type II cytoskeletal 8 OS=Homo sapiens OX=9606 GN=KRT8 PE=1 SV=7	P05787 [170-186]	3013.71	2.69169	1.93266
[Q].SLAGKHGDDLRR.[T]	P05787	Keratin, type II cytoskeletal 8 OS=Homo sapiens OX=9606 GN=KRT8 PE=1 SV=7	P05787 [291-302]	1783.03	1.47382
[Q].SLLSPLVLEVDPNIQAVR.[T]	P05787	Keratin, type II cytoskeletal 8 OS=Homo sapiens OX=9606 GN=KRT8 PE=1 SV=7	P05787 [71-88]	2192.29	2.30183
[H].TSTAMAAQHGMDDDGTGQKQIWR.[I]	P06396	Gelsolin OS=Homo sapiens OX=9606 GN=GSN PE=1 SV=1	P06396 [429-451]	2995.44	1.99485	1.58551	1.77582	1.16118	3.05738		1.83094	2.05887
[N].GGSHAGNKLAMQEFMILPVGAANFR.[E]	P06733	Alpha-enolase OS=Homo sapiens OX=9606 GN=ENO1 PE=1 SV=2	P06733 [155-179]	3106.63						1.5157
[N].GDTASPKEYTAGR.[E]	P07237	Protein disulfide-isomerase OS=Homo sapiens OX=9606 GN=P4HB PE=1 SV=3	P07237 [108-120]	1810.97									0.954105
[Q].AGQCGNQIGAKFWEVISDEHGIDPTGTYHGDSDLQLDR.[I]	P07437	Tubulin beta chain OS=Homo sapiens OX=9606 GN=TUBB PE=1 SV=2	P07437 [9-46]	4645.24	2.53404	3.63527	3.24492	2.07074			2.09059
[E].SKSLYDEVAAQGEVVR.[K]	P07814	Bifunctional glutamate/proline--tRNA ligase OS=Homo sapiens OX=9606 GN=EPRS PE=1 SV=5	P07814 [823-838]	2209.22	1.60887				2.64668	1.32107	1.84924
[Q].GGGLSSSGAGEGQGPKKQTR.[L]	P07814	Bifunctional glutamate/proline--tRNA ligase OS=Homo sapiens OX=9606 GN=EPRS PE=1 SV=5	P07814 [994-1013]	2546.43					2.11659	3.24604	2.25679	1.991
[H].LKEDQTEYLEER.[RW]	P07900;P08238	Heat shock protein HSP 90-alpha OS=Homo sapiens OX=9606 GN=HSP90AA1 PE=1 SV=5 Heat shock protein HSP 90-beta OS=Homo sapiens OX=9606 GN=HSP90AB1 PE=1 SV=4	P07900 [190-201];P08238 [185-196]	2011.07			1.99347	1.35375
[Q].AAYVSKPGAQLAR.[Q]	P08581	Hepatocyte growth factor receptor OS=Homo sapiens OX=9606 GN=MET PE=1 SV=4	P08581 [319-331]	1790.07	2.42143	1.90236			2.14175	2.37222			2.69351	1.68
[Q].AQIQEQHVQIDVDVSKPDLTAALR.[D]	P08670	Vimentin OS=Homo sapiens OX=9606 GN=VIM PE=1 SV=4	P08670 [247-270]	3132.74			1.77429	1.39018
[Q].AQIQEQHVQIDVDVSKPDLTAALRDVR.[Q]	P08670	Vimentin OS=Homo sapiens OX=9606 GN=VIM PE=1 SV=4	P08670 [247-273]	3502.94								1.44074
[Q].ELNDRFANYIDKVR.[F]	P08670	Vimentin OS=Homo sapiens OX=9606 GN=VIM PE=1 SV=4	P08670 [109-122]	2211.23							1.80204
[Q].SFRQDVDNASLAR.[L]	P08670	Vimentin OS=Homo sapiens OX=9606 GN=VIM PE=1 SV=4	P08670 [205-217]	1707.9			1.88898				2.76127	2.3666			0.860392	1.55701
[E].AAIAEAEER.[G]	P08729	Keratin, type II cytoskeletal 7 OS=Homo sapiens OX=9606 GN=KRT7 PE=1 SV=5	P08729 [334-342]	1188.64		3.02353	1.91875
[E].LEAKVDALNDEINFLR.[T]	P08729	Keratin, type II cytoskeletal 7 OS=Homo sapiens OX=9606 GN=KRT7 PE=1 SV=5	P08729 [211-226]	2318.31	-1.74179
[E].TLQAQAGKHGDDLR.[N]	P08729	Keratin, type II cytoskeletal 7 OS=Homo sapiens OX=9606 GN=KRT7 PE=1 SV=5	P08729 [289-302]	1968.1	-1.84126
[F].ETLQAQAGKHGDDLR.[N]	P08729	Keratin, type II cytoskeletal 7 OS=Homo sapiens OX=9606 GN=KRT7 PE=1 SV=5	P08729 [288-302]	2097.15	-1.61228	-1.44687
[L].EAKVDALNDEINFLR.[T]	P08729	Keratin, type II cytoskeletal 7 OS=Homo sapiens OX=9606 GN=KRT7 PE=1 SV=5	P08729 [212-226]	2205.23	-1.72104
[Q].AQAGKHGDDLR.[N]	P08729	Keratin, type II cytoskeletal 7 OS=Homo sapiens OX=9606 GN=KRT7 PE=1 SV=5	P08729 [292-302]	1625.91	3.33689	4.60664		2.69953	1.68864	2.4337				1.62351
[Q].AQAGKHGDDLRNTR.[N]	P08729	Keratin, type II cytoskeletal 7 OS=Homo sapiens OX=9606 GN=KRT7 PE=1 SV=5	P08729 [292-305]	1997.1		2.47069
[Q].EQKSAKSSRLPDIFEAQIAGLR.[G]	P08729	Keratin, type II cytoskeletal 7 OS=Homo sapiens OX=9606 GN=KRT7 PE=1 SV=5	P08729 [128-149]	3131.81					1.58785
[Q].SLLAPLRLDADPSLQR.[V]	P08729	Keratin, type II cytoskeletal 7 OS=Homo sapiens OX=9606 GN=KRT7 PE=1 SV=5	P08729 [71-86]	1994.16	1.59038	1.56023
[QF].SLLAPIR.[LS]	P08729	Keratin, type II cytoskeletal 7 OS=Homo sapiens OX=9606 GN=KRT7 PE=1 SV=5	P08729 [71-77]	998.656	2.1102
[QF].SLLAPLR.[LS]	P08729	Keratin, type II cytoskeletal 7 OS=Homo sapiens OX=9606 GN=KRT7 PE=1 SV=5	P08729 [71-77]	998.656		3.63136
[T].KFETLQAQAGKHGDDLR.[N]	P08729	Keratin, type II cytoskeletal 7 OS=Homo sapiens OX=9606 GN=KRT7 PE=1 SV=5	P08729 [286-302]	2601.47	-1.55193
[V].ELEAKVDALNDEINFLR.[T]	P08729	Keratin, type II cytoskeletal 7 OS=Homo sapiens OX=9606 GN=KRT7 PE=1 SV=5	P08729 [210-226]	2447.35	-1.46656
[V].KAQYEEMAKCSR.[A]	P08729	Keratin, type II cytoskeletal 7 OS=Homo sapiens OX=9606 GN=KRT7 PE=1 SV=5	P08729 [265-276]	2204.18	-1.39264
[W].YQTKFETLQAQAGKHGDDLR.[N]	P08729	Keratin, type II cytoskeletal 7 OS=Homo sapiens OX=9606 GN=KRT7 PE=1 SV=5	P08729 [283-302]	2993.64	-1.46866
[Q].SQISDTSVVLSMDNSR.[S]	P08729;P05787	Keratin, type II cytoskeletal 7 OS=Homo sapiens OX=9606 GN=KRT7 PE=1 SV=5 Keratin, type II cytoskeletal 8 OS=Homo sapiens OX=9606 GN=KRT8 PE=1 SV=7	P08729 [238-253];P05787 [237-252]	1983.99					2.76151
[QL].AGKHGDDLR.[NR]	P08729;P05787	Keratin, type II cytoskeletal 7 OS=Homo sapiens OX=9606 GN=KRT7 PE=1 SV=5 Keratin, type II cytoskeletal 8 OS=Homo sapiens OX=9606 GN=KRT8 PE=1 SV=7	P08729 [294-302]; P05787 [293-301]	1426.82		2.03953
[Q].AEIVPVTTTVHDDKGTKR.[S]	P09110	3-ketoacyl-CoA thiolase, peroxisomal OS=Homo sapiens OX=9606 GN=ACAA1 PE=1 SV=2	P09110 [221-238]	2654.54			2.20857
[Q].ADRLTQEPESIR.[K]	P09497	Clathrin light chain B OS=Homo sapiens OX=9606 GN=CLTB PE=1 SV=1	P09497 [93-104]	1643.89												0.766919
[Q].GLDLAPILR.[A]	P0CG12	Decreased expression in renal and prostate cancer protein OS=Homo sapiens OX=9606 GN=DERPC PE=1 SV=1	P0CG12 [272-280]	1196.76	1.82905
[M].GDKSENVQDLLLLDVAPLSLGLETAGGVMTALIKR.[N]	P0DMV9	Heat shock 70 kDa protein 1B OS=Homo sapiens OX=9606 GN=HSPA1B PE=1 SV=1	P0DMV9 [382-416]	4340.47			1.54281			1.39031
[A].KDVKFGADAR.[A]	P10809	60 kDa heat shock protein, mitochondrial OS=Homo sapiens OX=9606 GN=HSPD1 PE=1 SV=2	P10809 [28-37]	1794.08	-1.99391		-2.14162					-1.47802
[A].YAKDVKFGADAR.[A]	P10809	60 kDa heat shock protein, mitochondrial OS=Homo sapiens OX=9606 GN=HSPD1 PE=1 SV=2	P10809 [26-37]	2028.18	-1.73012
[K].DVKFGADAR.[A]	P10809	60 kDa heat shock protein, mitochondrial OS=Homo sapiens OX=9606 GN=HSPD1 PE=1 SV=2	P10809 [29-37]	1436.83	-2.3406		-2.12539
[Q].GVDLLADAVAVTMGPKGR.[T]	P10809	60 kDa heat shock protein, mitochondrial OS=Homo sapiens OX=9606 GN=HSPD1 PE=1 SV=2	P10809 [43-60]	2244.28	4.63407	3.04464	4.47664	3.29406	4.49434	5.45736	4.13056	4.5075	2.77815	3.91295	2.83958	2.75304
[Q].GVDLLADAVAVTMGPKGR.[T]	P10809	60 kDa heat shock protein, mitochondrial OS=Homo sapiens OX=9606 GN=HSPD1 PE=1 SV=2	P10809 [43-60]	2228.28	2.4616	2.21836
[Y].AKDVKFGADAR.[A]	P10809	60 kDa heat shock protein, mitochondrial OS=Homo sapiens OX=9606 GN=HSPD1 PE=1 SV=2	P10809 [27-37]	1865.12	-1.81652	-1.82222		-1.33068
[Q].AAILSGDKSENVQDLLLLDVTPLSLGIETAGGVMTVLIKR.[N]	P11142	Heat shock cognate 71 kDa protein OS=Homo sapiens OX=9606 GN=HSPA8 PE=1 SV=1	P11142 [377-416]	4853.79							1.52795
[Q].HGKVEIIANDQGNR.[T]	P11142;P0DMV9	Heat shock cognate 71 kDa protein OS=Homo sapiens OX=9606 GN=HSPA8 PE=1 SV=1 Heat shock 70 kDa protein 1B OS=Homo sapiens OX=9606 GN=HSPA1B PE=1 SV=1	P11142 [23-36];P0DMV9 [23-36]	2009.13	1.88234		2.38938	1.38336
[Q].GQVDKHYAGLKDVAEER.[K]	P11277	Spectrin beta chain, erythrocytic OS=Homo sapiens OX=9606 GN=SPTB PE=1 SV=5	P11277 [1666-1682]	2602.46	1.91617
[Q].SKAAQPSPSTVPKTEDQRPQLDPYQILGPTSSR.[L]	P11308	Transcriptional regulator ERG OS=Homo sapiens OX=9606 GN=ERG PE=1 SV=2	P11308 [277-309]	4267.33			2.01368
[Q].FHDVAGDIFHQQCKR.[N]	P11413	Glucose-6-phosphate 1-dehydrogenase OS=Homo sapiens OX=9606 GN=G6PD PE=1 SV=4	P11413 [373-387]	2316.21			2.88442
[Q].ALEKELVDR.[H]	P11498	Pyruvate carboxylase, mitochondrial OS=Homo sapiens OX=9606 GN=PC PE=1 SV=2	P11498 [989-997]	1530.93		1.48331
[Q].VGNRDDSNLYINVKLKAAEEIGIKATHIKLPR.[T]	P11586	C-1-tetrahydrofolate synthase, cytoplasmic OS=Homo sapiens OX=9606 GN=MTHFD1 PE=1 SV=3	P11586 [43-74]	4721.82					4.30622
[Q].SMDSSHVSLVQLTLR.[S]	P12004	Proliferating cell nuclear antigen OS=Homo sapiens OX=9606 GN=PCNA PE=1 SV=1	P12004 [39-53]	1918.03					2.19779		1.91611				1.16359
[Q].TIQGILER.[S]	P12270	Nucleoprotein TPR OS=Homo sapiens OX=9606 GN=TPR PE=1 SV=3	P12270 [821-828]	1158.7				1.98409
[Q].GLQTPSCKIQKLSLQNCCLTGAGCGVLSSTLR.[T]	P13489	Ribonuclease inhibitor OS=Homo sapiens OX=9606 GN=RNH1 PE=1 SV=2	P13489 [79-110]	4195.24	1.37198	1.96017		2.33294	3.55037		3.13374				2.68314
[H].SGYFHPLLR.[A]	P13716	Delta-aminolevulinic acid dehydratase OS=Homo sapiens OX=9606 GN=ALAD PE=1 SV=1	P13716 [9-17]	1318.75								2.3222
[Q].AGKKSLEDQVEMLR.[T]	P14314	Glucosidase 2 subunit beta OS=Homo sapiens OX=9606 GN=PRKCSH PE=1 SV=2	P14314 [164-177]	2307.33	3.72501	2.23948	4.15568	2.21064	4.05853		3.25572	2.27888			2.4067	2.10811
[Q].ALLSGDTQTDATSFYDR.[V]	P14314	Glucosidase 2 subunit beta OS=Homo sapiens OX=9606 GN=PRKCSH PE=1 SV=2	P14314 [255-271]	2090.02		1.48607
[S].GDTQTDATSFYDR.[V]	P14314	Glucosidase 2 subunit beta OS=Homo sapiens OX=9606 GN=PRKCSH PE=1 SV=2	P14314 [259-271]	1705.79		1.17203		1.14219
[R].RAAGPLR.[L]	P14616	Insulin receptor-related protein OS=Homo sapiens OX=9606 GN=INSRR PE=1 SV=2	P14616 [746-752]	969.616										1.51011
[H].AAMADTFLEHMCR.[L]	P14618	Pyruvate kinase PKM OS=Homo sapiens OX=9606 GN=PKM PE=1 SV=4	P14618 [20-32]	1813.82						1.41541
[H].AAMADTFLEHMCRLDIDSPPITAR.[N]	P14618	Pyruvate kinase PKM OS=Homo sapiens OX=9606 GN=PKM PE=1 SV=4	P14618 [20-43]	2992.45	1.557				1.5267
[Q].AYQTGKDISTNYYASQKKTFEINPR.[H]	P14625	Endoplasmin OS=Homo sapiens OX=9606 GN=HSP90B1 PE=1 SV=1	P14625 [666-690]	3840.11	3.32749	4.56876	4.29059	3.21279							2.76181
[Q].TGKDISTNYYASQKKTFEINPR.[H]	P14625	Endoplasmin OS=Homo sapiens OX=9606 GN=HSP90B1 PE=1 SV=1	P14625 [669-690]	3477.95			1.25505
[Q].SQEKPDR.[V]	P14868	Aspartate--tRNA ligase, cytoplasmic OS=Homo sapiens OX=9606 GN=DARS PE=1 SV=2	P14868 [37-43]	1317.75		2.75464
[Q].RLAEPSQLLKSAIVHLINYQDDAELATR.[A]	P14923	Junction plakoglobin OS=Homo sapiens OX=9606 GN=JUP PE=1 SV=3	P14923 [115-142]	3623.03	-1.54863
[Q].AASGDVQTYQIR.[T]	P16220	Cyclic AMP-responsive element-binding protein 1 OS=Homo sapiens OX=9606 GN=CREB1 PE=1 SV=2	P16220 [244-255]	1537.82			1.43594	1.22071		1.99549		1.72881		1.54392
[R].KILNDLSSDAPGVPR.[I]	P16220	Cyclic AMP-responsive element-binding protein 1 OS=Homo sapiens OX=9606 GN=CREB1 PE=1 SV=2	P16220 [136-150]	2040.19	-2.51159		-1.71469
[Q].AFELILSPR.[S]	P16949	Stathmin OS=Homo sapiens OX=9606 GN=STMN1 PE=1 SV=3	P16949 [19-27]	1274.77			1.45725	2.15904			1.29006				1.31781
[T].SQTTKTDDPQLKR.[E]	P18846	Cyclic AMP-dependent transcription factor ATF-1 OS=Homo sapiens OX=9606 GN=ATF1 PE=1 SV=2	P18846 [204-216]	2205.28		1.26823
[Q].ASSAASSASPVSR.[A]	P18887	DNA repair protein XRCC1 OS=Homo sapiens OX=9606 GN=XRCC1 PE=1 SV=2	P18887 [218-230]	1406.74	1.86994		2.24975	1.49308	2.08409					4.48176	2.65669	2.03003
[Q].GAVTGKPR.[G]	P18887	DNA repair protein XRCC1 OS=Homo sapiens OX=9606 GN=XRCC1 PE=1 SV=2	P18887 [293-300]	1243.79	2.97932		2.54529	1.94373		1.57608
[S].SAASSASPVSR.[A]	P18887	DNA repair protein XRCC1 OS=Homo sapiens OX=9606 GN=XRCC1 PE=1 SV=2	P18887 [220-230]	1248.67						1.84984
[Q].TSSSTFGGGSTR.[G]	P19012	Keratin, type I cytoskeletal 15 OS=Homo sapiens OX=9606 GN=KRT15 PE=1 SV=3	P19012 [8-19]	1373.69	1.28221					1.80774
[L].LTPLHVEIDPEIQKVR.[T]	P19013	Keratin, type II cytoskeletal 4 OS=Homo sapiens OX=9606 GN=KRT4 PE=1 SV=4	P19013 [133-148]	2345.4		1.28032
[L].AYYFTELKDDQVKKIDKYLYAMR.[L]	P19367	Hexokinase-1 OS=Homo sapiens OX=9606 GN=HK1 PE=1 SV=3	P19367 [8-30]	4063.3					2.69244
[H].AEFVQQKNFLVEEEQR.[Q]	P19474	E3 ubiquitin-protein ligase TRIM21 OS=Homo sapiens OX=9606 GN=TRIM21 PE=1 SV=1	P19474 [180-195]	2452.32				1.99907
[-I].MNQEKLAKLQAQVR.[I]	P20290	Transcription factor BTF3 OS=Homo sapiens OX=9606 GN=BTF3 PE=1 SV=1	P20290 [50-63]	2157.26	-1.43355	-2.6434
[K].ETIMNQEKLAKLQAQVR.[I]	P20290	Transcription factor BTF3 OS=Homo sapiens OX=9606 GN=BTF3 PE=1 SV=1	P20290 [47-63]	2703.58		-1.73169			-3.32175		-3.23852				-3.33087
[H].AKNAVSSEDSKR.[Q]	P20585	DNA mismatch repair protein Msh3 OS=Homo sapiens OX=9606 GN=MSH3 PE=1 SV=4	P20585 [177-188]	1979.15	3.11268	1.37101
[N].HDGTYTVAYVPDVTGR.[Y]	P21333	Filamin-A OS=Homo sapiens OX=9606 GN=FLNA PE=1 SV=4	P21333 [1600-1615]	1980							1.58023
[P].GLQGGSAGSPAR.[F]	P21333	Filamin-A OS=Homo sapiens OX=9606 GN=FLNA PE=1 SV=4	P21333 [1076-1087]	1286.7			-1.45525
[Q].SGTTNKPNKFTVETR.[G]	P21333	Filamin-A OS=Homo sapiens OX=9606 GN=FLNA PE=1 SV=4	P21333 [1367-1381]	2367.36	4.03321	2.68244	2.37945	3.48455	3.11445	3.29291	2.14056	3.65578
[Q].ALIDSTREPNSSAQIDIVISNKAAVAGLDKAER.[A]	P22102	Trifunctional purine biosynthetic protein adenosine-3 OS=Homo sapiens OX=9606 GN=GART PE=1 SV=1	P22102 [823-855]	4140.32	2.22582	1.98511			2.90618	3.0137
[Q].SKDQITAGNAAR.[K]	P22234	Multifunctional protein ADE2 OS=Homo sapiens OX=9606 GN=PAICS PE=1 SV=3	P22234 [35-46]	1689.96	4.27575	6.27159	4.44597	3.52341	5.34884	6.93804	4.54974	4.80741	6.89849	5.68331	4.29738	3.92698
[Q].SVQVPEFTPKSGVKIHVSDQELQSANASVDDSR.[L]	P22314	Ubiquitin-like modifier-activating enzyme 1 OS=Homo sapiens OX=9606 GN=UBA1 PE=1 SV=3	P22314 [793-825]	4242.26			1.2553
[C].VVVLDNTALNR.[I]	P23258	Tubulin gamma-1 chain OS=Homo sapiens OX=9606 GN=TUBG1 PE=1 SV=2	P23258 [202-212]	1442.85			1.28933
[Q].ADSNYLLSKEYEELKDVGR.[N]	P23467	Receptor-type tyrosine-protein phosphatase beta OS=Homo sapiens OX=9606 GN=PTPRB PE=1 SV=3	P23467 [1697-1715]	2916.59			2.054
[H].SAALASLKGDIVELNKR.[L]	P23508	Colorectal mutant cancer protein OS=Homo sapiens OX=9606 GN=MCC PE=1 SV=2	P23508 [22-38]	2472.51							1.85399
[Q].SVQATGPSSPGR.[L]	P23508	Colorectal mutant cancer protein OS=Homo sapiens OX=9606 GN=MCC PE=1 SV=2	P23508 [286-297]	1372.74								1.97506
[Q].GSSLSSESAR.[H]	P25054	Adenomatous polyposis coli protein OS=Homo sapiens OX=9606 GN=APC PE=1 SV=2	P25054 [1339-1348]	1209.63											2.42195
[Q].ASRDQKKTQEQLALEMAELTAR.[I]	P26038	Moesin OS=Homo sapiens OX=9606 GN=MSN PE=1 SV=3	P26038 [406-427]	3220.79			1.67569	1.136	5.12753	4.74138	4.05146	4.23422	2.04815	2.20896	3.29643	1.83854
[Q].ASRDQKKTQEQLALEMAELTAR.[I]	P26038	Moesin OS=Homo sapiens OX=9606 GN=MSN PE=1 SV=3	P26038 [406-427]	3204.8	1.50212				2.06486	1.3913
[S].RDQKKTQEQLALEMAELTAR.[I]	P26038	Moesin OS=Homo sapiens OX=9606 GN=MSN PE=1 SV=3	P26038 [408-427]	3062.72							2.22851
[M].SSNSASAANGNDSKKFKGDSR.[S]	P26599	Polypyrimidine tract-binding protein 1 OS=Homo sapiens OX=9606 GN=PTBP1 PE=1 SV=1	P26599 [32-52]	3044.65	1.89446
[N].HKELKTDSSPNQAR.[A]	P26599	Polypyrimidine tract-binding protein 1 OS=Homo sapiens OX=9606 GN=PTBP1 PE=1 SV=1	P26599 [133-146]	2298.31		-2.28124	-3.28949
[H].FGQTNRTPEFLR.[K]	P26641	Elongation factor 1-gamma OS=Homo sapiens OX=9606 GN=EEF1G PE=1 SV=3	P26641 [40-51]	1694.92	2.22281		1.42285	1.17993
[Q].KGDTNIKPILQVINIRPITTGNSPPR.[Y]	P27694	Replication protein A 70 kDa DNA-binding subunit OS=Homo sapiens OX=9606 GN=RPA1 PE=1 SV=2	P27694 [16-41]	3530.11			2.03833
[N].TSAPDLKNVR.[S]	P27816	Microtubule-associated protein 4 OS=Homo sapiens OX=9606 GN=MAP4 PE=1 SV=3	P27816 [927-936]	1558.93						-1.71618
[Q].ACEKVGMQIPR.[F]	P28331	NADH-ubiquinone oxidoreductase 75 kDa subunit, mitochondrial OS=Homo sapiens OX=9606 GN=NDUFS1 PE=1 SV=3	P28331 [52-62]	1762.97	1.27038	2.28355
[Q].SKKKILATPPQEDAPSVDIANIR.[M]	P29401	Transketolase OS=Homo sapiens OX=9606 GN=TKT PE=1 SV=3	P29401 [280-302]	3408.04						2.82744		1.54001
[RK].VGDKIATR.[K]	P29401	Transketolase OS=Homo sapiens OX=9606 GN=TKT PE=1 SV=3	P29401 [311-318]	1317.83	1.38086
[H].AAVGQLGR.[A]	P29590	Protein PML OS=Homo sapiens OX=9606 GN=PML PE=1 SV=3	P29590 [263-270]	1000.61		1.41288	2.38764				3.40992	2.34119			3.59276
[Q].SVPGAHPVPVYAFSIKGPSYGEDVSNTTTAQKR.[K]	P29590	Protein PML OS=Homo sapiens OX=9606 GN=PML PE=1 SV=3	P29590 [445-477]	4148.24			1.79945	1.31838			1.9019
[Q].AVTDDHIR.[M]	P30043	Flavin reductase (NADPH) OS=Homo sapiens OX=9606 GN=BLVRB PE=1 SV=3	P30043 [127-134]	1155.63	1.49977		1.82531	2.53712
[Q].SSESKDTSLETR.[R]	P31939	Bifunctional purine biosynthesis protein PURH OS=Homo sapiens OX=9606 GN=ATIC PE=1 SV=3	P31939 [160-171]	1797.96	3.59134	3.84608	3.03787	3.74709				2.90304
[Q].SSESKDTSLETRR.[Q]	P31939	Bifunctional purine biosynthesis protein PURH OS=Homo sapiens OX=9606 GN=ATIC PE=1 SV=3	P31939 [160-172]	1954.06			2.19782	1.44115		1.615
[K].HTGPNSPDTANDGFVR.[L]	P31943;P55795	Heterogeneous nuclear ribonucleoprotein H OS=Homo sapiens OX=9606 GN=HNRNPH1 PE=1 SV=4 Heterogeneous nuclear ribonucleoprotein H2 OS=Homo sapiens OX=9606 GN=HNRNPH2 PE=1 SV=1	P31943 [99-114];P55795 [99-114]	1913.93	1.63209
[Q].GVCDTVLGLLDSHLIKEAGDAESR.[V]	P31947	14-3-3 protein sigma OS=Homo sapiens OX=9606 GN=SFN PE=1 SV=1	P31947 [94-117]	3013.6	1.30463
[Q].SVEVAGSGGAR.[R]	P33121	Long-chain-fatty-acid--CoA ligase 1 OS=Homo sapiens OX=9606 GN=ACSL1 PE=1 SV=1	P33121 [61-71]	1218.66	1.59152
[E].AFTVDKDITLTNDKPATAIGVIGNFTDAERR.[K]	P33176	Kinesin-1 heavy chain OS=Homo sapiens OX=9606 GN=KIF5B PE=1 SV=1	P33176 [389-419]	4037.23							1.75982
[Q].GEDTVVIASKPYAFDR.[V]	P33176	Kinesin-1 heavy chain OS=Homo sapiens OX=9606 GN=KIF5B PE=1 SV=1	P33176 [35-50]	2226.22	2.54213	2.15805	2.50233
[Q].SDGAAAEDIVASEQSLGQKLVIWGTDVNVAACKENFQR.[F]	P33991	DNA replication licensing factor MCM4 OS=Homo sapiens OX=9606 GN=MCM4 PE=1 SV=5	P33991 [131-168]	4764.49					1.55225
[Q].CAILSPAFKVR.[E]	P34932;Q92598	Heat shock 70 kDa protein 4 OS=Homo sapiens OX=9606 GN=HSPA4 PE=1 SV=4 Heat shock protein 105 kDa OS=Homo sapiens OX=9606 GN=HSPH1 PE=1 SV=1	P34932 [380-390];Q92598 [380-390]	1720.03	2.52371		1.79771		2.74494	2.05271	2.66121	1.46523
[H].AGNINFKWDPKSLEIR.[T]	P35221	Catenin alpha-1 OS=Homo sapiens OX=9606 GN=CTNNA1 PE=1 SV=1	P35221 [6-21]	2575.5	2.82881	1.81241		1.75773			1.43319
[Q].AFLKGTSISTKPPLTKDR.[G]	P35249	Replication factor C subunit 4 OS=Homo sapiens OX=9606 GN=RFC4 PE=1 SV=2	P35249 [3-20]	2876.77		2.54552
[H].AQVADMKKKMEDSVGCLETAEEVKR.[K]	P35579	Myosin-9 OS=Homo sapiens OX=9606 GN=MYH9 PE=1 SV=4	P35579 [1364-1388]	4030.2	2.548	1.65394	3.21362			2.1998	2.56657	3.37259			3.88961	2.18149
[H].AQVADMKKKMEDSVGCLETAEEVKR.[K]	P35579	Myosin-9 OS=Homo sapiens OX=9606 GN=MYH9 PE=1 SV=4	P35579 [1364-1388]	3998.21	1.42286	1.54221
[H].AQVADMKKKMEDSVGCLETAEEVKR.[K]	P35579	Myosin-9 OS=Homo sapiens OX=9606 GN=MYH9 PE=1 SV=4	P35579 [1364-1388]	4014.2	1.68513
[M].AEKLQLQEQLQAETELCAEAEELR.[A]	P35579	Myosin-9 OS=Homo sapiens OX=9606 GN=MYH9 PE=1 SV=4	P35579 [880-903]	3287.72				1.41513	1.59191
[M].AEKLQLQEQLQAETELCAEAEELRAR.[L]	P35579	Myosin-9 OS=Homo sapiens OX=9606 GN=MYH9 PE=1 SV=4	P35579 [880-905]	3514.86					1.5575		2.45799
[Q].AEKKKMQQNIQELEEQLEEEESAR.[Q]	P35579	Myosin-9 OS=Homo sapiens OX=9606 GN=MYH9 PE=1 SV=4	P35579 [936-959]	3850.07	1.28396
[Q].GKGDSEHKR.[K]	P35579	Myosin-9 OS=Homo sapiens OX=9606 GN=MYH9 PE=1 SV=4	P35579 [1239-1247]	1701		3.61706		2.15278		1.84571		3.34048				2.83213
[Q].AQIDELKLQLAKKEEELQGALAR.[G]	P35580	Myosin-10 OS=Homo sapiens OX=9606 GN=MYH10 PE=1 SV=3	P35580 [1076-1098]	3511.1			2.62542
[Q].AYQDQKPGTSGLR.[K]	P36871	Phosphoglucomutase-1 OS=Homo sapiens OX=9606 GN=PGM1 PE=1 SV=3	P36871 [11-23]	1879.04		1.88596
[D].DGYSTKDSYSSR.[D]	P38159;Q96E39	RNA-binding motif protein, X chromosome OS=Homo sapiens OX=9606 GN=RBMX PE=1 SV=3 RNA binding motif protein, X-linked-like-1 OS=Homo sapiens OX=9606 GN=RBMXL1 PE=1 SV=1	P38159 [212-223];Q96E39 [212-223]	1823.92												1.03403
[E].GKQAKVLENAEGAR.[T]	P38646	Stress-70 protein, mitochondrial OS=Homo sapiens OX=9606 GN=HSPA9 PE=1 SV=2	P38646 [72-85]	2158.29	2.83426	2.70324	2.83604	2.04748	2.62554
[Q].AVTNPNNTFYATKR.[L]	P38646	Stress-70 protein, mitochondrial OS=Homo sapiens OX=9606 GN=HSPA9 PE=1 SV=2	P38646 [109-122]	2055.14						1.38934
[Q].SGSPFPGSVQDPGLHVWR.[V]	P40121	Macrophage-capping protein OS=Homo sapiens OX=9606 GN=CAPG PE=1 SV=2	P40121 [8-25]	2152.11					1.57012
[L].AVNISAAR.[G]	P40227	T-complex protein 1 subunit zeta OS=Homo sapiens OX=9606 GN=CCT6A PE=1 SV=3	P40227 [21-28]	1030.62	1.97366	1.49192		1.8406
[Q].AALAVNISAAR.[G]	P40227	T-complex protein 1 subunit zeta OS=Homo sapiens OX=9606 GN=CCT6A PE=1 SV=3	P40227 [18-28]	1285.78	3.58053	1.69028	2.60572						2.89663	1.94747	3.65065
[Q].AIVTEDKTDISSGR.[A]	P40692	DNA mismatch repair protein Mlh1 OS=Homo sapiens OX=9606 GN=MLH1 PE=1 SV=1	P40692 [410-423]	1950.09			1.80188
[M].AGGEAGVTLGQPHLSR.[Q]	P41091	Eukaryotic translation initiation factor 2 subunit 3 OS=Homo sapiens OX=9606 GN=EIF2S3 PE=1 SV=3	P41091 [2-17]	1778.97				1.73362
[Q].SVIELGR.[V]	P41252	Isoleucine--tRNA ligase, cytoplasmic OS=Homo sapiens OX=9606 GN=IARS PE=1 SV=2	P41252 [827-833]	1002.61	2.65539	2.68569		1.73783						1.54688
[Q].AAKKVHTSKGDLPR.[E]	P42166	Lamina-associated polypeptide 2, isoform alpha OS=Homo sapiens OX=9606 GN=TMPO PE=1 SV=2	P42166 [240-253]	2424.52	2.05946
[Q].KNIIGSSPVADFSAIKELDTLNNEIVDLQR.[E]	P42566	Epidermal growth factor receptor substrate 15 OS=Homo sapiens OX=9606 GN=EPS15 PE=1 SV=2	P42566 [318-347]	3987.24							1.57134
[Q].SSSDAIYLAR.[H]	P42765	3-ketoacyl-CoA thiolase, mitochondrial OS=Homo sapiens OX=9606 GN=ACAA2 PE=1 SV=2	P42765 [62-71]	1311.71				2.01108
[H].LGGPAVGPR.[G]	P43243	Matrin-3 OS=Homo sapiens OX=9606 GN=MATR3 PE=1 SV=2	P43243 [365-373]	1052.64	1.55788
[Q].SIFNIGSR.[G]	P43243	Matrin-3 OS=Homo sapiens OX=9606 GN=MATR3 PE=1 SV=2	P43243 [85-92]	1122.65	1.76511	1.57248		1.13002
[Q].AKSVAVKTTR.[F]	P45974	Ubiquitin carboxyl-terminal hydrolase 5 OS=Homo sapiens OX=9606 GN=USP5 PE=1 SV=2	P45974 [552-561]	1748.14			4.44964
[K].LNFANPPFKSTAR.[F]	P45985	Dual specificity mitogen-activated protein kinase kinase 4 OS=Homo sapiens OX=9606 GN=MAP2K4 PE=1 SV=1	P45985 [46-58]	1921.11											0.848354
[M].AAPSPSGGGGSGGGSGSGTPGPVGSPAPGHPAVSSMQGKR.[K]	P45985	Dual specificity mitogen-activated protein kinase kinase 4 OS=Homo sapiens OX=9606 GN=MAP2K4 PE=1 SV=1	P45985 [2-41]	3686.78	-1.53816
[H].SSSSPPIDAASAEPYGFR.[A]	P46821	Microtubule-associated protein 1B OS=Homo sapiens OX=9606 GN=MAP1B PE=1 SV=2	P46821 [1816-1833]	2068.02								2.74633
[T].SEKVQSLEGEKLSPKSDISPLTPR.[E]	P46821	Microtubule-associated protein 1B OS=Homo sapiens OX=9606 GN=MAP1B PE=1 SV=2	P46821 [1767-1790]	3542.06							2.1276
[Q].SKTELTPEER.[A]	P46939	Utrophin OS=Homo sapiens OX=9606 GN=UTRN PE=1 SV=2	P46939 [2644-2653]	1647.93	2.3378		2.61131
[H].YGSVLDNER.[L]	P46940	Ras GTPase-activating-like protein IQGAP1 OS=Homo sapiens OX=9606 GN=IQGAP1 PE=1 SV=1	P46940 [17-25]	1281.66	1.46682	1.27071	1.47462	1.48842
[Q].AATGMYEQLKGEWNR.[K]	P48556	26S proteasome non-ATPase regulatory subunit 8 OS=Homo sapiens OX=9606 GN=PSMD8 PE=1 SV=2	P48556 [90-104]	2228.15		1.623		1.76386	1.91579		2.50327	2.77655	1.79972	2.48743		2.61316
[Q].AAGDQDKAAKER.[E]	P48634	Protein PRRC2A OS=Homo sapiens OX=9606 GN=PRRC2A PE=1 SV=3	P48634 [175-186]	1947.12	1.58977	2.06128				2.35579			2.00514	3.25018
[Q].ALSSSQRGEFLESDSVSVSVPWDDSLR.[G]	P48681	Nestin OS=Homo sapiens OX=9606 GN=NES PE=1 SV=2	P48681 [1448-1474]	3182.58								2.91854			1.51971
[Q].ARFPQLDSTSFANSR.[D]	P49327	Fatty acid synthase OS=Homo sapiens OX=9606 GN=FASN PE=1 SV=3	P49327 [1710-1724]	1926							1.33218
[T].AAITKILAEGGGAKFKKYEEIDNAPEER.[A]	P49411	Elongation factor Tu, mitochondrial OS=Homo sapiens OX=9606 GN=TUFM PE=1 SV=2	P49411 [75-102]	4194.41	2.84506	2.7128	2.47737		2.72834		1.91282
[A].GGAAQLALDKSDSHPSDALTR.[K]	P49748	Very long-chain specific acyl-CoA dehydrogenase, mitochondrial OS=Homo sapiens OX=9606 GN=ACADVL PE=1 SV=1	P49748 [42-62]	2568.38		-1.30471		-1.43181						-1.25258
[Q].AKLTTTGQVTSPVKGASFVTSTNPR.[K]	P49916	DNA ligase 3 OS=Homo sapiens OX=9606 GN=LIG3 PE=1 SV=2	P49916 [200-224]	3235.86		1.2251			1.47819	3.45787		2.1598
[E].HSKINFR.[D]	P50454	Serpin H1 OS=Homo sapiens OX=9606 GN=SERPINH1 PE=1 SV=2	P50454 [158-164]	1359.83			-1.43995
[Q].SINEWAAQTTDGKLPEVTKDVER.[T]	P50454	Serpin H1 OS=Homo sapiens OX=9606 GN=SERPINH1 PE=1 SV=2	P50454 [172-194]	3274.79	1.63519	1.5425	1.62565	1.657	2.21423		2.20166	1.56572				1.12349
[Q].SQLLSLEKEVEEYKNFRPDDPTR.[K]	P50570	Dynamin-2 OS=Homo sapiens OX=9606 GN=DNM2 PE=1 SV=2	P50570 [302-324]	3480.89	1.37942	2.1136	3.54897		3.57416		2.65643
[Q].YDDICKIDFGTHISGR.[I]	P50579	Methionine aminopeptidase 2 OS=Homo sapiens OX=9606 GN=METAP2 PE=1 SV=1	P50579 [244-259]	2355.22			1.83438	1.26725
[Q].ALAKDPKLQQGYNAMGFSQGGQFLR.[A]	P50897	Palmitoyl-protein thioesterase 1 OS=Homo sapiens OX=9606 GN=PPT1 PE=1 SV=1	P50897 [98-122]	3428.87	2.90107		1.72205		2.35357	2.17008		1.31212
[M].SVQRPGPYDRPGTAR.[R]	P52597	Heterogeneous nuclear ribonucleoprotein F OS=Homo sapiens OX=9606 GN=HNRNPF PE=1 SV=3	P52597 [203-217]	1886.02	4.01026	2.32492	2.54342	2.29905
[Q].SKFTSGAFLSPSVSVQECR.[T]	P52948	Nuclear pore complex protein Nup98-Nup96 OS=Homo sapiens OX=9606 GN=NUP98 PE=1 SV=4	P52948 [1051-1069]	2545.35	1.49114		1.92703		2.12598		1.76123		1.75213
[Q].GKSTTLFSR.[H]	P53396	ATP-citrate synthase OS=Homo sapiens OX=9606 GN=ACLY PE=1 SV=3	P53396 [487-495]	1454.87				2.98835				2.83914
[N].SEPEEVIPSRLDIR.[V]	P54577	Tyrosine--tRNA ligase, cytoplasmic OS=Homo sapiens OX=9606 GN=YARS PE=1 SV=4	P54577 [358-371]	1869.03		1.41669
[Q].GVNVISVKDNDSLAAR.[L]	P54886	Delta-1-pyrroline-5-carboxylate synthase OS=Homo sapiens OX=9606 GN=ALDH18A1 PE=1 SV=2	P54886 [237-252]	2116.21	2.70874	1.84048	3.03946	1.63426		1.61013
[Q].AQQDAVNIVCHSKTR.[S]	P55036	26S proteasome non-ATPase regulatory subunit 4 OS=Homo sapiens OX=9606 GN=PSMD4 PE=1 SV=1	P55036 [28-42]	2185.19		1.48087	2.52013	3.03941	3.29359	1.63758	3.00134		3.29575	1.46436	2.33724	1.47263
[Q].TGTGTLKIDFVGELNDKMKGFYR.[S]	P55786	Puromycin-sensitive aminopeptidase OS=Homo sapiens OX=9606 GN=NPEPPS PE=1 SV=2	P55786 [139-161]	3522.98						3.01998
[Q].SSQHLFLDLPKLEKR.[L]	P56192	Methionine--tRNA ligase, cytoplasmic OS=Homo sapiens OX=9606 GN=MARS PE=1 SV=2	P56192 [446-460]	2498.51	3.4332		2.16471
[Q].SVEQIREVASGAAR.[I]	P56545	C-terminal-binding protein 2 OS=Homo sapiens OX=9606 GN=CTBP2 PE=1 SV=1	P56545 [164-177]	1701.94								1.21791
[Q].SLLGPSSKFR.[H]	P57737	Coronin-7 OS=Homo sapiens OX=9606 GN=CORO7 PE=1 SV=2	P57737 [465-474]	1549.95	1.69033	2.18687	1.30822	1.70527
[Q].ASQDENFGNTTPR.[N]	P57740	Nuclear pore complex protein Nup107 OS=Homo sapiens OX=9606 GN=NUP107 PE=1 SV=1	P57740 [36-48]	1665.8		2.46816		2.43264		1.87036		4.13804			0.859169
[Q].GEGQGHLSQKKTVTIPSGSTLAFR.[V]	P57764	Gasdermin-D OS=Homo sapiens OX=9606 GN=GSDMD PE=1 SV=1	P57764 [194-217]	3186.82			1.25884		1.97116		2.03797	1.65051			2.23427	1.59564
[Q].SSTGFQPYCLVVR.[K]	P57764	Gasdermin-D OS=Homo sapiens OX=9606 GN=GSDMD PE=1 SV=1	P57764 [30-42]	1742.91						2.10607		2.51582
[Q].AALCLENFSSQVVER.[H]	P59998	Actin-related protein 2/3 complex subunit 4 OS=Homo sapiens OX=9606 GN=ARPC4 PE=1 SV=3	P59998 [18-32]	1952.01						1.29825
[Q].AALCLENFSSQVVERHNKPEVEVR.[S]	P59998	Actin-related protein 2/3 complex subunit 4 OS=Homo sapiens OX=9606 GN=ARPC4 PE=1 SV=3	P59998 [18-41]	3269.75							1.87002
[Q].TVAKNKDQGTYEDYVEGLR.[V]	P60660	Myosin light polypeptide 6 OS=Homo sapiens OX=9606 GN=MYL6 PE=1 SV=2	P60660 [76-94]	2873.56							3.5724
[Q].GVMVGMGQKDSYVGDEAQSKR.[G]	P60709;P62736;P63261	Actin, cytoplasmic 1 OS=Homo sapiens OX=9606 GN=ACTB PE=1 SV=1 Actin, aortic smooth muscle OS=Homo sapiens OX=9606 GN=ACTA2 PE=1 SV=1 Actin, cytoplasmic 2 OS=Homo sapiens OX=9606 GN=ACTG1 PE=1 SV=1	P60709 [42-62];P62736 [44-64];P63261 [42-62]	2945.54	1.44815	1.40333	2.09386
[Q].GVMVGMGQKDSYVGDEAQSKR.[G]	P60709;P62736;P63261	Actin, cytoplasmic 1 OS=Homo sapiens OX=9606 GN=ACTB PE=1 SV=1 Actin, aortic smooth muscle OS=Homo sapiens OX=9606 GN=ACTA2 PE=1 SV=1 Actin, cytoplasmic 2 OS=Homo sapiens OX=9606 GN=ACTG1 PE=1 SV=1	P60709 [42-62];P62736 [44-64];P63261 [42-62]	2961.54	2.47656	2.66385	2.58375	3.39238
[S].GGTTMYPGIADR.[M]	P60709;P62736;P63261	Actin, cytoplasmic 1 OS=Homo sapiens OX=9606 GN=ACTB PE=1 SV=1 Actin, aortic smooth muscle OS=Homo sapiens OX=9606 GN=ACTA2 PE=1 SV=1 Actin, cytoplasmic 2 OS=Homo sapiens OX=9606 GN=ACTG1 PE=1 SV=1	P60709 [301-312];P62736 [303-314];P63261 [301-312]	1483.74	1.36205		1.54696			1.908
[K].TPVEPEVAIHR.[I]	P60866	40S ribosomal protein S20 OS=Homo sapiens OX=9606 GN=RPS20 PE=1 SV=1	P60866 [9-19]	1476.84		1.57856
[R].KFLPLFDR.[V]	P61604	10 kDa heat shock protein, mitochondrial OS=Homo sapiens OX=9606 GN=HSPE1 PE=1 SV=2	P61604 [8-15]	1493.92					-1.72682
[Q].SKNAGAVIGKGGKNIKALR.[T]	P61978	Heterogeneous nuclear ribonucleoprotein K OS=Homo sapiens OX=9606 GN=HNRNPK PE=1 SV=1	P61978 [51-69]	3027.95	4.1712	3.77656		2.72086	3.92999
[Q].SKNAGAVIGKGGKNIKALRTDYNASVSVPDSSGPER.[I]	P61978	Heterogeneous nuclear ribonucleoprotein K OS=Homo sapiens OX=9606 GN=HNRNPK PE=1 SV=1	P61978 [51-86]	4789.73			2.01009				3.46611
[K].SINNAEKR.[G]	P62244	40S ribosomal protein S15a OS=Homo sapiens OX=9606 GN=RPS15A PE=1 SV=2	P62244 [13-20]	1389.82	1.47246
[Q].SVQVFGR.[K]	P62249	40S ribosomal protein S16 OS=Homo sapiens OX=9606 GN=RPS16 PE=1 SV=2	P62249 [9-15]	1021.6	1.82356	1.22064				2.07175		1.6104
[N].KVHAIPLR.[S]	P62873;P62879	Guanine nucleotide-binding protein G(I)/G(S)/G(T) subunit beta-1 OS=Homo sapiens OX=9606 GN=GNB1 PE=1 SV=3 Guanine nucleotide-binding protein G(I)/G(S)/G(T) subunit beta-2 OS=Homo sapiens OX=9606 GN=GNB2 PE=1 SV=3	P62873 [89-96]; P62879 [89-96]	1391.93		1.58135
[E].ALDCILPPTRPTDKPLR.[L]	P68104	Elongation factor 1-alpha 1 OS=Homo sapiens OX=9606 GN=EEF1A1 PE=1 SV=1	P68104 [231-247]	2421.41			1.33191
[E].ALDCILPPTRPTDKPLRLPLQDVYKIGGIGTVPVGR.[V]	P68104	Elongation factor 1-alpha 1 OS=Homo sapiens OX=9606 GN=EEF1A1 PE=1 SV=1	P68104 [231-266]	4613.69	2.15811	1.54436	2.71181		2.22684		1.65173
[Q].AGQCGNQIGAKFWEVISDEHGIDPTGTYHGDSDLQLER.[I]	P68371	Tubulin beta-4B chain OS=Homo sapiens OX=9606 GN=TUBB4B PE=1 SV=1	P68371 [9-46]	4659.26	3.0861	2.49806	2.33032	4.28646		2.71901	2.14621	3.74785	1.7523		3.03849	1.54866
[H].AAEDIQGDDR.[W]	P68402	Platelet-activating factor acetylhydrolase IB subunit beta OS=Homo sapiens OX=9606 GN=PAFAH1B2 PE=1 SV=1	P68402 [14-23]	1318.64			2.11527
[H].GNEGSEFNFATTR.[D]	P78509	Reelin OS=Homo sapiens OX=9606 GN=RELN PE=1 SV=3	P78509 [395-407]	1658.8				1.76684
[Q].AYPALVVEKMLKALKLNSNEAR.[L]	P78527	DNA-dependent protein kinase catalytic subunit OS=Homo sapiens OX=9606 GN=PRKDC PE=1 SV=3	P78527 [3441-3462]	3391.03	2.60786
[Q].AKSLLPEKTVTR.[D]	P82933	28S ribosomal protein S9, mitochondrial OS=Homo sapiens OX=9606 GN=MRPS9 PE=1 SV=2	P82933 [181-192]	2030.29	3.86795	2.82465	2.06442		2.45922	2.00966	1.99292		2.45244		2.20638
[R].SAPASPTHPGLMSPR.[S]	P85037	Forkhead box protein K1 OS=Homo sapiens OX=9606 GN=FOXK1 PE=1 SV=1	P85037 [416-430]	1750.91						1.29432
[H].NSLIGTKGR.[L]	Q00341	Vigilin OS=Homo sapiens OX=9606 GN=HDLBP PE=1 SV=2	Q00341 [666-674]	1403.87						2.89541
[F].AVTVAPPGAR.[Q]	Q00839	Heterogeneous nuclear ribonucleoprotein U OS=Homo sapiens OX=9606 GN=HNRNPU PE=1 SV=6	Q00839 [195-204]	1167.7		1.53461	1.95893	1.70498	2.43296	2.11221	2.25787	2.12683		1.32808
[Q].RAPQCLGKFIEIAAR.[K]	Q00839	Heterogeneous nuclear ribonucleoprotein U OS=Homo sapiens OX=9606 GN=HNRNPU PE=1 SV=6	Q00839 [558-572]	2188.28	1.28307				1.49464		1.41171
[A].YAGDKADDIQKR.[E]	Q01082	Spectrin beta chain, non-erythrocytic 1 OS=Homo sapiens OX=9606 GN=SPTBN1 PE=1 SV=2	Q01082 [1874-1885]	2067.18			2.53723	2.11913
[Q].AAYAGDKADDIQKR.[E]	Q01082	Spectrin beta chain, non-erythrocytic 1 OS=Homo sapiens OX=9606 GN=SPTBN1 PE=1 SV=2	Q01082 [1872-1885]	2209.25	2.25251		2.13821	3.35771			2.48929	2.16641			2.38925	1.99091
[Q].AAYAGDKADDIQKRENEVLEAWKSLLDACESR.[R]	Q01082	Spectrin beta chain, non-erythrocytic 1 OS=Homo sapiens OX=9606 GN=SPTBN1 PE=1 SV=2	Q01082 [1872-1903]	4568.42			2.44274
[Q].ALSQEGKSTDEVDSKR.[L]	Q01082	Spectrin beta chain, non-erythrocytic 1 OS=Homo sapiens OX=9606 GN=SPTBN1 PE=1 SV=2	Q01082 [1445-1460]	2437.35	3.21071	2.09125	4.1392	2.05806
[Q].SDDYGKDLTSVNILLKKQQMLENQMEVR.[K]	Q01082	Spectrin beta chain, non-erythrocytic 1 OS=Homo sapiens OX=9606 GN=SPTBN1 PE=1 SV=2	Q01082 [1405-1432]	4244.31			2.96529				2.39252
[Q].SQAQALSQEGKSTDEVDSKR.[L]	Q01082	Spectrin beta chain, non-erythrocytic 1 OS=Homo sapiens OX=9606 GN=SPTBN1 PE=1 SV=2	Q01082 [1441-1460]	2851.54			1.8103	1.79396
[R].PTLDTLHEQASALPQEHAESPDVR.[G]	Q01082	Spectrin beta chain, non-erythrocytic 1 OS=Homo sapiens OX=9606 GN=SPTBN1 PE=1 SV=2	Q01082 [798-821]	2870.45											-0.938341
[Q].ASTAAPEAR.[G]	Q01433	AMP deaminase 2 OS=Homo sapiens OX=9606 GN=AMPD2 PE=1 SV=2	Q01433 [79-87]	1102.61												1.44587
[H].AQSLVEAQPNVDKLVEDHLAVQSLIR.[A]	Q02218	2-oxoglutarate dehydrogenase, mitochondrial OS=Homo sapiens OX=9606 GN=OGDH PE=1 SV=3	Q02218 [110-135]	3330.88	1.59586
[Q].SLVEAQPNVDKLVEDHLAVQSLIR.[A]	Q02218	2-oxoglutarate dehydrogenase, mitochondrial OS=Homo sapiens OX=9606 GN=OGDH PE=1 SV=3	Q02218 [112-135]	3131.78	1.68122	2.39861	1.69314	1.83665
[M].AAAVADGTR.[A]	Q02952	A-kinase anchor protein 12 OS=Homo sapiens OX=9606 GN=AKAP12 PE=1 SV=4	Q02952 [893-901]	1060.59			3.94188	1.92158							3.33663	2.57425
[Q].SHAKSPPSPVER.[E]	Q02952	A-kinase anchor protein 12 OS=Homo sapiens OX=9606 GN=AKAP12 PE=1 SV=4	Q02952 [1324-1335]	1750							1.77652
[Q].SHIPVLDKGR.[A]	Q03001	Dystonin OS=Homo sapiens OX=9606 GN=DST PE=1 SV=4	Q03001 [7109-7118]	1579.97		2.98605	2.8355	2.9405			1.7354
[D].SAKLSSDQNDKAASAAR.[E]	Q03252	Lamin-B2 OS=Homo sapiens OX=9606 GN=LMNB2 PE=1 SV=4	Q03252 [288-304]	2407.35	2.19637
[N].KTPLRPLDPTR.[L]	Q04637	Eukaryotic translation initiation factor 4 gamma 1 OS=Homo sapiens OX=9606 GN=EIF4G1 PE=1 SV=4	Q04637 [646-656]	1752.09	-1.98658
[Q].GINCGPDFTPSFANLGR.[T]	Q04637	Eukaryotic translation initiation factor 4 gamma 1 OS=Homo sapiens OX=9606 GN=EIF4G1 PE=1 SV=4	Q04637 [659-675]	2052.02						1.73305		1.4641	1.33182	1.74886
[Q].QAVPTESTDNR.[R]	Q04637	Eukaryotic translation initiation factor 4 gamma 1 OS=Homo sapiens OX=9606 GN=EIF4G1 PE=1 SV=4	Q04637 [1128-1138]	1446.74						3.01194		2.10389
[Q].QAVPTESTDNRR.[V]	Q04637	Eukaryotic translation initiation factor 4 gamma 1 OS=Homo sapiens OX=9606 GN=EIF4G1 PE=1 SV=4	Q04637 [1128-1139]	1602.84						1.44202
[Q].GQQLNPYLR.[L]	Q05086	Ubiquitin-protein ligase E3A OS=Homo sapiens OX=9606 GN=UBE3A PE=1 SV=4	Q05086 [516-524]	1317.75				1.38227
[M].STVDPKLNHVAAGLVSPSLKSDTSSKEIEEAMKR.[V]	Q05519	Serine/arginine-rich splicing factor 11 OS=Homo sapiens OX=9606 GN=SRSF11 PE=1 SV=1	Q05519 [192-225]	4786.7	1.53797
[Q].AAIVSKIDSR.[L]	Q05682	Caldesmon OS=Homo sapiens OX=9606 GN=CALD1 PE=1 SV=3	Q05682 [669-678]	1517.94			1.56101	2.2625			2.33725	1.75569
[Q].SATPTTIKVINSSAKAAKVQR.[A]	Q06546	GA-binding protein alpha chain OS=Homo sapiens OX=9606 GN=GABPA PE=1 SV=1	Q06546 [278-298]	3087.9	1.56027				2.99381		1.91814
[Q].ATFGTFESILR.[S]	Q07065	Cytoskeleton-associated protein 4 OS=Homo sapiens OX=9606 GN=CKAP4 PE=1 SV=2	Q07065 [167-177]	1470.82	1.33047		1.55607	1.19592
[Q].GRLEGLGSSEADQDGLASTVR.[S]	Q07065	Cytoskeleton-associated protein 4 OS=Homo sapiens OX=9606 GN=CKAP4 PE=1 SV=2	Q07065 [453-473]	2347.21							1.70293				1.23051
[Q].SNFSSYSSKGKPPEADGVDR.[S]	Q07157	Tight junction protein ZO-1 OS=Homo sapiens OX=9606 GN=TJP1 PE=1 SV=3	Q07157 [1393-1412]	2815.48	1.91249	1.39772	3.75379		2.40872	2.50082	2.98025	2.98564
[Q].AAKSGKEELDR.[G]	Q08378	Golgin subfamily A member 3 OS=Homo sapiens OX=9606 GN=GOLGA3 PE=1 SV=2	Q08378 [784-794]	1891.12	3.92441		3.83913
[Q].AQVQDNEGLSR.[L]	Q08379	Golgin subfamily A member 2 OS=Homo sapiens OX=9606 GN=GOLGA2 PE=1 SV=3	Q08379 [485-495]	1445.75	1.65136	1.46348	1.53565					3.11771
[Q].SEQHVKR.[E]	Q08379	Golgin subfamily A member 2 OS=Homo sapiens OX=9606 GN=GOLGA2 PE=1 SV=3	Q08379 [572-578]	1341.8		3.26704		2.3398
[Q].GAGHSKLQVTMPGIKVGGSGVNVNAKGLDLGGR.[G]	Q09666	Neuroblast differentiation-associated protein AHNAK OS=Homo sapiens OX=9606 GN=AHNAK PE=1 SV=2	Q09666 [238-270]	4107.36	3.10874		2.45319				2.76261				1.33046
[Q].GDVKGPQVALKGSR.[V]	Q09666	Neuroblast differentiation-associated protein AHNAK OS=Homo sapiens OX=9606 GN=AHNAK PE=1 SV=2	Q09666 [527-540]	2099.29	1.90288		1.90471	1.7654
[Q].GSGSHGLTIAQR.[D]	Q09666	Neuroblast differentiation-associated protein AHNAK OS=Homo sapiens OX=9606 GN=AHNAK PE=1 SV=2	Q09666 [17-28]	1412.78	1.64105
[Q].GSGVSLASKKSR.[L]	Q09666	Neuroblast differentiation-associated protein AHNAK OS=Homo sapiens OX=9606 GN=AHNAK PE=1 SV=2	Q09666 [5850-5861]	1864.16		1.22459		1.42269			2.31492	2.5049
[Q].SGEVTQLLNTMGHHTVGLKLHR.[K]	Q09666	Neuroblast differentiation-associated protein AHNAK OS=Homo sapiens OX=9606 GN=AHNAK PE=1 SV=2	Q09666 [67-88]	2902.61			1.29453		2.70414		2.82769	2.81613
[Q].VTMPGIKVGGSGVNVNAKGLDLGGR.[G]	Q09666	Neuroblast differentiation-associated protein AHNAK OS=Homo sapiens OX=9606 GN=AHNAK PE=1 SV=2	Q09666 [246-270]	3099.79	1.373		2.51699		1.86725	1.74106	2.63585
[Q].AQKEPHPLQFLR.[E]	Q0PNE2	Elongator complex protein 6 OS=Homo sapiens OX=9606 GN=ELP6 PE=1 SV=1	Q0PNE2 [97-108]	1922.14			1.63512
[Q].SSNIFTVAKR.[N]	Q10567	AP-1 complex subunit beta-1 OS=Homo sapiens OX=9606 GN=AP1B1 PE=1 SV=2	Q10567 [879-888]	1580.95	2.08342		1.73364	2.25051			1.93266				1.84701
[H].AEHVEGEDLQQEDGPTGEPQQEDDEFLMATDVDDR.[F]	Q12797	Aspartyl/asparaginyl beta-hydroxylase OS=Homo sapiens OX=9606 GN=ASPH PE=1 SV=3	Q12797 [161-195]	4189.81					1.6128
[H].SSVPKSTNDRDATPLSR.[A]	Q12830	Nucleosome-remodeling factor subunit BPTF OS=Homo sapiens OX=9606 GN=BPTF PE=1 SV=3	Q12830 [1381-1397]	2289.26	2.62697		1.32106			1.65004
[Q].SVQEALEER.[S]	Q12851	Mitogen-activated protein kinase kinase kinase kinase 2 OS=Homo sapiens OX=9606 GN=MAP4K2 PE=1 SV=2	Q12851 [371-379]	1289.69			1.45065			1.38213	1.41794	1.30783				1.0542
[H].SSGSSGKGAGPLR.[G]	Q12888	TP53-binding protein 1 OS=Homo sapiens OX=9606 GN=TP53BP1 PE=1 SV=2	Q12888 [1326-1338]	1618.93		1.69625	3.15862	2.7205
[H].SSGSSGKGAGPLRGKTSGTEPADFALPSSR.[G]	Q12888	TP53-binding protein 1 OS=Homo sapiens OX=9606 GN=TP53BP1 PE=1 SV=2	Q12888 [1326-1355]	3549.92							2.06026
[M].ANNDAVLKR.[L]	Q12904	Aminoacyl tRNA synthase complex-interacting multifunctional protein 1 OS=Homo sapiens OX=9606 GN=AIMP1 PE=1 SV=2	Q12904 [2-10]	1271.73	-1.79064								-0.968102
[E].SSSAFPDNAAR.[R]	Q12933	TNF receptor-associated factor 2 OS=Homo sapiens OX=9606 GN=TRAF2 PE=1 SV=2	Q12933 [87-97]	1351.68			1.31794				1.48625	1.48643
[H].GELSSLPSLR.[A]	Q13045	Protein flightless-1 homolog OS=Homo sapiens OX=9606 GN=FLII PE=1 SV=2	Q13045 [73-82]	1287.75			1.29059
[M].SAEIATTPEAR.[T]	Q13201	Multimerin-1 OS=Homo sapiens OX=9606 GN=MMRN1 PE=1 SV=3	Q13201 [62-72]	1374.74				1.60197
[F].KVFPGSTTEDYNLIVIER.[G]	Q13263	Transcription intermediary factor 1-beta OS=Homo sapiens OX=9606 GN=TRIM28 PE=1 SV=5	Q13263 [507-524]	2539.42	-1.4849
[M].ALAEGPGAEGPR.[L]	Q13263	Transcription intermediary factor 1-beta OS=Homo sapiens OX=9606 GN=TRIM28 PE=1 SV=5	Q13263 [580-591]	1353.73	1.99125	3.74119	1.7475	4.53649		2.20759		2.05623		1.29632	1.24997	1.86357
[M].SDKSELKAELER.[K]	Q13409	Cytoplasmic dynein 1 intermediate chain 2 OS=Homo sapiens OX=9606 GN=DYNC1I2 PE=1 SV=3	Q13409 [2-13]	1905.07	-2.14206	-2.14023	-2.92495	-2.84698	-3.49226	-3.92853	-2.97939	-4.15279	-1.06525	-1.08809		-1.04947
[M].SDKSELKAELERKKQR.[L]	Q13409	Cytoplasmic dynein 1 intermediate chain 2 OS=Homo sapiens OX=9606 GN=DYNC1I2 PE=1 SV=3	Q13409 [2-17]	2903.74					-4.30443		-5.24124			-1.09863	-1.06323	-1.07176
[A].SAPAKESPR.[K]	Q13428	Treacle protein OS=Homo sapiens OX=9606 GN=TCOF1 PE=1 SV=3	Q13428 [375-383];[440-448]	1400.83	-1.4351
[GR].AASAPAKESPR.[K]	Q13428	Treacle protein OS=Homo sapiens OX=9606 GN=TCOF1 PE=1 SV=3	Q13428 [373-383];[438-448]	1542.9	-1.74183	-1.25748
[K].ASGKTSQVGAASAPAKESPR.[K]	Q13428	Treacle protein OS=Homo sapiens OX=9606 GN=TCOF1 PE=1 SV=3	Q13428 [364-383]	2587.48	-2.55702	-1.6286			2.94439	2.80682	1.71229		3.47354	2.61177	1.4045	1.18571
[Q].AALKVLAQKASEAQPPVAR.[T]	Q13428	Treacle protein OS=Homo sapiens OX=9606 GN=TCOF1 PE=1 SV=3	Q13428 [1075-1093]	2635.62	3.3882		3.53917
[Q].AKASGKTSQVGAASAPAKESPR.[K]	Q13428	Treacle protein OS=Homo sapiens OX=9606 GN=TCOF1 PE=1 SV=3	Q13428 [362-383]	3015.77					3.75572	4.13229	1.46763	1.67997		3.5775	1.86858	1.70009
[Q].AKGTNKLR.[K]	Q13428	Treacle protein OS=Homo sapiens OX=9606 GN=TCOF1 PE=1 SV=3	Q13428 [1119-1126]	1575.03			2.90008
[Q].ASVVKVLTELLEQER.[K]	Q13428	Treacle protein OS=Homo sapiens OX=9606 GN=TCOF1 PE=1 SV=3	Q13428 [1313-1327]	2172.3					2.10854	2.47778	1.74153	2.2976
[Q].STSVQAKGTNKLR.[K]	Q13428	Treacle protein OS=Homo sapiens OX=9606 GN=TCOF1 PE=1 SV=3	Q13428 [1114-1126]	2077.27	2.74569	2.21613			3.08658	3.62943		2.69857
[Q].AALLMQQEER.[A]	Q13435	Splicing factor 3B subunit 2 OS=Homo sapiens OX=9606 GN=SF3B2 PE=1 SV=2	Q13435 [154-163]	1433.76	2.07631	1.36335
[Q].GDHSLKEHELLEQQKR.[A]	Q13435	Splicing factor 3B subunit 2 OS=Homo sapiens OX=9606 GN=SF3B2 PE=1 SV=2	Q13435 [168-183]	2634.49	1.68053
[E].SGDTQSFAQKLQLR.[V]	Q13439	Golgin subfamily A member 4 OS=Homo sapiens OX=9606 GN=GOLGA4 PE=1 SV=1	Q13439 [55-68]	2037.15	1.53766	1.33458
[Q].TQVSLLKQR.[L]	Q13439	Golgin subfamily A member 4 OS=Homo sapiens OX=9606 GN=GOLGA4 PE=1 SV=1	Q13439 [226-234]	1530.97				1.61164
[Q].SNAPSSMMVKDEYVHDFEGQPSLSTEGHSIQTIQHPPSNR.[A]	Q13485	Mothers against decapentaplegic homolog 4 OS=Homo sapiens OX=9606 GN=SMAD4 PE=1 SV=1	Q13485 [150-189]	4928.36					1.57254
[Q].AGQCGNQIGAKFWEVISDEHGIDPSGNYVGDSDLQLER.[I]	Q13509	Tubulin beta-3 chain OS=Homo sapiens OX=9606 GN=TUBB3 PE=1 SV=2	Q13509 [9-46]	4620.25					2.39573
[Q].GYESGSEEEGEIHEKAR.[N]	Q13523	Serine/threonine-protein kinase PRP4 homolog OS=Homo sapiens OX=9606 GN=PRPF4B PE=1 SV=3	Q13523 [139-155]	2365.17	3.10556	1.86457	2.80755	1.72265	3.87441	1.45116	1.88913	1.84687				0.836108
[Q].GVSDQSFQVEEAKR.[I]	Q13753	Laminin subunit gamma-2 OS=Homo sapiens OX=9606 GN=LAMC2 PE=1 SV=2	Q13753 [860-873]	2038.1					2.59107				1.94613	3.3488
[H].ANADRIR.[G]	Q13813	Spectrin alpha chain, non-erythrocytic 1 OS=Homo sapiens OX=9606 GN=SPTAN1 PE=1 SV=3	Q13813 [1601-1607]	1044.61								1.96899
[M].VHTVATFNSIKELNER.[W]	Q13813	Spectrin alpha chain, non-erythrocytic 1 OS=Homo sapiens OX=9606 GN=SPTAN1 PE=1 SV=3	Q13813 [1199-1214]	2316.31			1.99488	1.44713
[Q].ADFNQLAELDR.[Q]	Q13813	Spectrin alpha chain, non-erythrocytic 1 OS=Homo sapiens OX=9606 GN=SPTAN1 PE=1 SV=3	Q13813 [2145-2155]	1520.79			1.37509	1.62295
[Q].AFADQLIAAGHYAKGDISSR.[R]	Q13813	Spectrin alpha chain, non-erythrocytic 1 OS=Homo sapiens OX=9606 GN=SPTAN1 PE=1 SV=3	Q13813 [1506-1525]	2549.39			2.35411	1.62049			1.42641	3.16004			2.22282	2.56681
[Q].AFADQLIAAGHYAKGDISSRR.[N]	Q13813	Spectrin alpha chain, non-erythrocytic 1 OS=Homo sapiens OX=9606 GN=SPTAN1 PE=1 SV=3	Q13813 [1506-1526]	2705.49							1.50775				1.4739
[Q].AFEQFGQQLLAHGHYASPEIKQKLDILDQER.[A]	Q13813	Spectrin alpha chain, non-erythrocytic 1 OS=Homo sapiens OX=9606 GN=SPTAN1 PE=1 SV=3	Q13813 [1397-1427]	4297.33			1.54889
[Q].GKVQKHQAFEAELSANQSR.[I]	Q13813	Spectrin alpha chain, non-erythrocytic 1 OS=Homo sapiens OX=9606 GN=SPTAN1 PE=1 SV=3	Q13813 [609-627]	2815.58	2.51786		1.40606
[H].SSGFRDFLLKPELLR.[A]	Q13838	Spliceosome RNA helicase DDX39B OS=Homo sapiens OX=9606 GN=DDX39B PE=1 SV=1	Q13838 [44-58]	2236.32	2.42546		2.46186		2.32437		2.34024
[Q].SLIVTER.[V]	Q14126	Desmoglein-2 OS=Homo sapiens OX=9606 GN=DSG2 PE=1 SV=2	Q14126 [960-966]	1046.64		1.44022				2.16066
[N].AQGPLYEQR.[S]	Q14157	Ubiquitin-associated protein 2-like OS=Homo sapiens OX=9606 GN=UBAP2L PE=1 SV=2	Q14157 [587-595]	1290.7						-1.73462
[Q].ALNEVKGR.[I]	Q14204	Cytoplasmic dynein 1 heavy chain 1 OS=Homo sapiens OX=9606 GN=DYNC1H1 PE=1 SV=5	Q14204 [3752-3759]	1344.84				1.66789
[Q].ALTIYEGKFGR.[L]	Q14204	Cytoplasmic dynein 1 heavy chain 1 OS=Homo sapiens OX=9606 GN=DYNC1H1 PE=1 SV=5	Q14204 [1279-1289]	1713.01		1.69508
[N].YRPLPSLELISSFQPKR.[K]	Q14241	Elongin-A OS=Homo sapiens OX=9606 GN=ELOA PE=1 SV=2	Q14241 [521-537]	2489.46		1.35656
[Q].ANYRPLPSLELISSFQPKR.[K]	Q14241	Elongin-A OS=Homo sapiens OX=9606 GN=ELOA PE=1 SV=2	Q14241 [519-537]	2674.54		1.83853							1.70537	2.6688
[Q].ADRVDKSAVGFDYQGKTEKHESQR.[D]	Q14247	Src substrate cortactin OS=Homo sapiens OX=9606 GN=CTTN PE=1 SV=2	Q14247 [166-189]	3668					2.63614
[M].ADTKIADSKR.[A]	Q14254	Flotillin-2 OS=Homo sapiens OX=9606 GN=FLOT2 PE=1 SV=2	Q14254 [208-217]	1792.09	2.72186			1.23189
[F].AGQNIER.[S]	Q14315	Filamin-C OS=Homo sapiens OX=9606 GN=FLNC PE=1 SV=3	Q14315 [355-361]	1016.57				1.53827
[Q].GLNSKVAVGQEQAFSVNTR.[G]	Q14315	Filamin-C OS=Homo sapiens OX=9606 GN=FLNC PE=1 SV=3	Q14315 [973-991]	2463.37			1.77622	2.02134
[Q].AYEDPGGKNVR.[R]	Q14573	Inositol 1,4,5-trisphosphate receptor type 3 OS=Homo sapiens OX=9606 GN=ITPR3 PE=1 SV=2	Q14573 [904-914]	1663.92	1.53294	1.98549	1.76216
[Q].AYEDPGGKNVRR.[S]	Q14573	Inositol 1,4,5-trisphosphate receptor type 3 OS=Homo sapiens OX=9606 GN=ITPR3 PE=1 SV=2	Q14573 [904-915]	1820.02	2.65848
[G].EQPPQLSLATR.[V]	Q14693	Phosphatidate phosphatase LPIN1 OS=Homo sapiens OX=9606 GN=LPIN1 PE=1 SV=2	Q14693 [583-593]	1468.83											-1.16875
[Q].GSGETPQTDVR.[W]	Q14697	Neutral alpha-glucosidase AB OS=Homo sapiens OX=9606 GN=GANAB PE=1 SV=3	Q14697 [344-354]	1375.7	2.16471	1.20712	2.17671
[L].KAQALAIETEAELQR.[V]	Q14764	Major vault protein OS=Homo sapiens OX=9606 GN=MVP PE=1 SV=4	Q14764 [747-761]	2129.23	2.00968	1.38773			1.6146
[Q].AKLKAQALAIETEAELQR.[V]	Q14764	Major vault protein OS=Homo sapiens OX=9606 GN=MVP PE=1 SV=4	Q14764 [744-761]	2670.61	2.22698	2.84148	1.25146		2.45309	1.93011	2.24127		1.71276		1.94233	1.14276
[Q].AKLKAQALAIETEAELQRVQKVR.[E]	Q14764	Major vault protein OS=Homo sapiens OX=9606 GN=MVP PE=1 SV=4	Q14764 [744-766]	3510.17					2.68692
[Q].AKLKAQALAIETEAELQRVQKVRELELVYAR.[A]	Q14764	Major vault protein OS=Homo sapiens OX=9606 GN=MVP PE=1 SV=4	Q14764 [744-774]	4483.69					1.60003
[Q].AEQAAQQVVR.[E]	Q14789	Golgin subfamily B member 1 OS=Homo sapiens OX=9606 GN=GOLGB1 PE=1 SV=2	Q14789 [211-220]	1328.75	1.78606	1.20204
[Q].NKESEVLEGAER.[V]	Q14789	Golgin subfamily B member 1 OS=Homo sapiens OX=9606 GN=GOLGB1 PE=1 SV=2	Q14789 [842-853]	1819	1.96669	1.53523		1.24947
[Q].SYENVSNEAER.[I]	Q14789	Golgin subfamily B member 1 OS=Homo sapiens OX=9606 GN=GOLGB1 PE=1 SV=2	Q14789 [1621-1631]	1526.73		1.63987
[F].TMVADTPENLR.[L]	Q14847	LIM and SH3 domain protein 1 OS=Homo sapiens OX=9606 GN=LASP1 PE=1 SV=2	Q14847 [63-73]	1491.77								-1.53529				-1.1068
[L].KQQSELQSQVR.[Y]	Q14847	LIM and SH3 domain protein 1 OS=Homo sapiens OX=9606 GN=LASP1 PE=1 SV=2	Q14847 [75-85]	1789.03								-1.45704		-1.99836		-2.13936
[N].AHYPKQSFTMVADTPENLR.[L]	Q14847	LIM and SH3 domain protein 1 OS=Homo sapiens OX=9606 GN=LASP1 PE=1 SV=2	Q14847 [55-73]	2679.4					-1.94217						-2.1896
[Q].SELQSQVR.[Y]	Q14847	LIM and SH3 domain protein 1 OS=Homo sapiens OX=9606 GN=LASP1 PE=1 SV=2	Q14847 [78-85]	1175.66					-2.89774						-1.42961
[Q].SYGGYKEPAAPVSIQR.[S]	Q14847	LIM and SH3 domain protein 1 OS=Homo sapiens OX=9606 GN=LASP1 PE=1 SV=2	Q14847 [182-197]	2181.21	1.73162	1.66539	1.67197	2.82036
[S].ELQSQVR.[Y]	Q14847	LIM and SH3 domain protein 1 OS=Homo sapiens OX=9606 GN=LASP1 PE=1 SV=2	Q14847 [79-85]	1088.63					-2.35415	-2.47362
[T].QDQISNIKYHEEFEKSR.[M]	Q14847	LIM and SH3 domain protein 1 OS=Homo sapiens OX=9606 GN=LASP1 PE=1 SV=2	Q14847 [114-130]	2838.54							-1.46876
[V].ADTPENLR.[L]	Q14847	LIM and SH3 domain protein 1 OS=Homo sapiens OX=9606 GN=LASP1 PE=1 SV=2	Q14847 [66-73]	1144.62	-2.88046				-2.45066		-3.29151			-1.41539	-2.46284	-1.77563
[V].ADTPENLRLKQQSELQSQVR.[Y]	Q14847	LIM and SH3 domain protein 1 OS=Homo sapiens OX=9606 GN=LASP1 PE=1 SV=2	Q14847 [66-85]	2798.55							-1.50735		-2.07926	-1.67088	-2.32022	-2.25408
[S].SVTQVTEQSPKVQSR.[Y]	Q14966	Zinc finger protein 638 OS=Homo sapiens OX=9606 GN=ZNF638 PE=1 SV=2	Q14966 [120-134]	2132.21			-1.77033
[Q].ACVETAR.[Q]	Q14980	Nuclear mitotic apparatus protein 1 OS=Homo sapiens OX=9606 GN=NUMA1 PE=1 SV=2	Q14980 [657-663]	1035.55	2.0667	1.52364
[Q].AEQAAAEKR.[H]	Q14980	Nuclear mitotic apparatus protein 1 OS=Homo sapiens OX=9606 GN=NUMA1 PE=1 SV=2	Q14980 [1372-1380]	1431.83		2.16844		1.34088
[Q].GQLEEKAQELGHSQSALASAQR.[E]	Q14980	Nuclear mitotic apparatus protein 1 OS=Homo sapiens OX=9606 GN=NUMA1 PE=1 SV=2	Q14980 [1169-1190]	2796.5	2.35131		1.96534
[Q].SSISNLSQAKEELEQASQAHGAR.[L]	Q14980	Nuclear mitotic apparatus protein 1 OS=Homo sapiens OX=9606 GN=NUMA1 PE=1 SV=2	Q14980 [473-495]	2899.53											0.829936
[Q].ACSKNQTEDSLR.[K]	Q14BN4	Sarcolemmal membrane-associated protein OS=Homo sapiens OX=9606 GN=SLMAP PE=1 SV=1	Q14BN4 [226-237]	1866.97	1.66065
[H].FGLKDKETR.[Y]	Q15046	Lysine--tRNA ligase OS=Homo sapiens OX=9606 GN=KARS1 PE=1 SV=3	Q15046 [218-226]	1781.09	4.83494	3.16398
[M].AAVQAAEVKVDGSEPKLSKNELKR.[R]	Q15046	Lysine--tRNA ligase OS=Homo sapiens OX=9606 GN=KARS1 PE=1 SV=3	Q15046 [2-25]	3526.08	-1.72409			-1.24559
[Q].AAEVKVDGSEPKLSKNELKR.[R]	Q15046	Lysine--tRNA ligase OS=Homo sapiens OX=9606 GN=KARS1 PE=1 SV=3	Q15046 [6-25]	3344.03	2.20266	2.70927	2.44905	2.45408	3.30436	2.36197		1.77704
[Q].AAEVKVDGSEPKLSKNELKRR.[L]	Q15046	Lysine--tRNA ligase OS=Homo sapiens OX=9606 GN=KARS1 PE=1 SV=3	Q15046 [6-26]	3500.13	2.4188				2.86241
[Q].ADSEKLR.[Q]	Q15057	Arf-GAP with coiled-coil, ANK repeat and PH domain-containing protein 2 OS=Homo sapiens OX=9606 GN=ACAP2 PE=1 SV=3	Q15057 [343-349]	1276.76	2.75872	1.64615
[E].ATVQNNQDER.[R]	Q15075	Early endosome antigen 1 OS=Homo sapiens OX=9606 GN=EEA1 PE=1 SV=2	Q15075 [1283-1292]	1403.71		2.29954		4.43598
[E].AAVDAQQQKR.[S]	Q15149	Plectin OS=Homo sapiens OX=9606 GN=PLEC PE=1 SV=3	Q15149 [1544-1553]	1572.92								-1.45238
[K].RASFAEKTAQLER.[S]	Q15149	Plectin OS=Homo sapiens OX=9606 GN=PLEC PE=1 SV=3	Q15149 [1719-1731]	1965.13							3.21474	1.82185			2.27628	0.857117
[K].SLAQAEAEKQKEEAER.[E]	Q15149	Plectin OS=Homo sapiens OX=9606 GN=PLEC PE=1 SV=3	Q15149 [1793-1808]	2504.39	1.26871
[Q].AEAEKQKEEAER.[E]	Q15149	Plectin OS=Homo sapiens OX=9606 GN=PLEC PE=1 SV=3	Q15149 [1797-1808]	2105.18	1.99041	1.80946	2.03784	1.44175
[Q].AEEVAQQKSLAQAEAEKQKEEAER.[E]	Q15149	Plectin OS=Homo sapiens OX=9606 GN=PLEC PE=1 SV=3	Q15149 [1785-1808]	3617	3.50845	4.53785	3.86801	4.06614	5.97312	4.19455	4.01314	4.76404
[Q].AEEVAQQKSLAQAEAEKQKEEAEREAR.[R]	Q15149	Plectin OS=Homo sapiens OX=9606 GN=PLEC PE=1 SV=3	Q15149 [1785-1811]	3973.18			1.31552		5.23419	4.91609	4.09425	3.79738			1.74759
[Q].AMKKELIPTEEALR.[L]	Q15149	Plectin OS=Homo sapiens OX=9606 GN=PLEC PE=1 SV=3	Q15149 [3922-3935]	2332.39			2.31418
[Q].AQAAAEKLR.[K]	Q15149	Plectin OS=Homo sapiens OX=9606 GN=PLEC PE=1 SV=3	Q15149 [2268-2276]	1415.87	2.70136	2.27545	2.11446	1.96125
[Q].SLEQGAQEESR.[C]	Q15149	Plectin OS=Homo sapiens OX=9606 GN=PLEC PE=1 SV=3	Q15149 [1108-1118]	1462.73		1.29259	2.31264	1.16408		2.78445	1.27281	1.64612
[Q].SVQRRPELEDSTLR.[Y]	Q15149	Plectin OS=Homo sapiens OX=9606 GN=PLEC PE=1 SV=3	Q15149 [647-660]	1915.06					1.66447	2.60654	3.45591	2.42229	1.62268	1.31348	1.19872	2.38149
[R].SAEAELQSKR.[A]	Q15149	Plectin OS=Homo sapiens OX=9606 GN=PLEC PE=1 SV=3	Q15149 [1710-1719]	1576.91	-2.07867	-1.9179	-2.23145	-1.74002
[Q].SNKTFNLEKQNHTPR.[K]	Q15233	Non-POU domain-containing octamer-binding protein OS=Homo sapiens OX=9606 GN=NONO PE=1 SV=4	Q15233 [3-17]	2501.42	4.14086	2.79326	3.82996	1.80624	2.12604	1.87277	2.14273	2.06253	1.78138	1.7456	1.38795	1.60224
[Q].AAQDDLGHLR.[T]	Q15276	Rab GTPase-binding effector protein 1 OS=Homo sapiens OX=9606 GN=RABEP1 PE=1 SV=2	Q15276 [66-75]	1324.72							1.36703	1.31353		1.93688		1.97417
[Q].AVMKETVRDYEHQFHLR.[L]	Q15276	Rab GTPase-binding effector protein 1 OS=Homo sapiens OX=9606 GN=RABEP1 PE=1 SV=2	Q15276 [119-135]	2633.4					1.7938		1.40776
[D].AYSIQGQHTISPLDLAKLNQVAR.[Q]	Q15365	Poly(rC)-binding protein 1 OS=Homo sapiens OX=9606 GN=PCBP1 PE=1 SV=2	Q15365 [221-243]	2981.69						-1.55179
[H].TISPLDLAKLNQVAR.[Q]	Q15365	Poly(rC)-binding protein 1 OS=Homo sapiens OX=9606 GN=PCBP1 PE=1 SV=2	Q15365 [229-243]	2097.28			-2.16908	-1.77972
[M].GTNKGASQAGMLAPGTR.[R]	Q15417	Calponin-3 OS=Homo sapiens OX=9606 GN=CNN3 PE=1 SV=1	Q15417 [209-225]	2091.14			-1.96205
[N].KCASQAGMTAYGTR.[R]	Q15417	Calponin-3 OS=Homo sapiens OX=9606 GN=CNN3 PE=1 SV=1	Q15417 [172-185]	1976.01			-2.49725	-1.35141
[Q].SSKADSLLAVVKR.[E]	Q15424;Q14151	Scaffold attachment factor B1 OS=Homo sapiens OX=9606 GN=SAFB PE=1 SV=4 Scaffold attachment factor B2 OS=Homo sapiens OX=9606 GN=SAFB2 PE=1 SV=1	Q15424 [283-295];Q14151 [282-294]	2061.3	1.78862	3.08369	4.10402	2.2714
[Q].SSKADSLLAVVKREPAEQPGDGER.[T]	Q15424;Q14151	Scaffold attachment factor B1 OS=Homo sapiens OX=9606 GN=SAFB PE=1 SV=4 Scaffold attachment factor B2 OS=Homo sapiens OX=9606 GN=SAFB2 PE=1 SV=1	Q15424 [283-306];Q14151 [282-305]	3226.8	2.15997	1.17562	2.04225	2.02886			1.60025				2.37518
[Q].GFLAAEQDIR.[E]	Q15631	Translin OS=Homo sapiens OX=9606 GN=TSN PE=1 SV=1	Q15631 [12-21]	1348.74			1.60681	1.58047
[Q].NAHQQKLTEISR.[R]	Q15643	Thyroid receptor-interacting protein 11 OS=Homo sapiens OX=9606 GN=TRIP11 PE=1 SV=3	Q15643 [241-252]	1883.09	2.91367
[Q].SKTIKVSYARPSSEVIKDANLYISGLPR.[T]	Q15717	ELAV-like protein 1 OS=Homo sapiens OX=9606 GN=ELAVL1 PE=1 SV=2	Q15717 [88-115]	4009.36			1.87878				1.6082
[Q].TKSNLTGSGSINIVGTPLAVR.[A]	Q15723	ETS-related transcription factor Elf-2 OS=Homo sapiens OX=9606 GN=ELF2 PE=1 SV=2	Q15723 [474-494]	2543.49					1.96555
[Q].SEATQHKSPVPQESQER.[A]	Q15776	Zinc finger protein with KRAB and SCAN domains 8 OS=Homo sapiens OX=9606 GN=ZKSCAN8 PE=1 SV=2	Q15776 [170-186]	2396.26	1.69535
[Q].ALQKEKETLAVNYEKEEEFLTNELSR.[K]	Q16204	Coiled-coil domain-containing protein 6 OS=Homo sapiens OX=9606 GN=CCDC6 PE=1 SV=2	Q16204 [122-147]	4028.24					1.94576
[Q].HSEKMAQYLEEER.[H]	Q16204	Coiled-coil domain-containing protein 6 OS=Homo sapiens OX=9606 GN=CCDC6 PE=1 SV=2	Q16204 [283-295]	2124.08	2.76226		4.19148		2.22428	1.60344
[Q].HSEKMAQYLEEER.[H]	Q16204	Coiled-coil domain-containing protein 6 OS=Homo sapiens OX=9606 GN=CCDC6 PE=1 SV=2	Q16204 [283-295]	2108.08	2.00838
[Q].SSCSSTSGGGGGGGGGGGGGKSGGIVISPFRLEELTNR.[L]	Q16204	Coiled-coil domain-containing protein 6 OS=Homo sapiens OX=9606 GN=CCDC6 PE=1 SV=2	Q16204 [25-62]	3911.97					3.22798				2.1528		2.55213
[A].GGPGVSGVCVCKSR.[Y]	Q16270	Insulin-like growth factor-binding protein 7 OS=Homo sapiens OX=9606 GN=IGFBP7 PE=1 SV=1	Q16270 [103-116]	1878.01				1.32804
[Q].AEAQQLR.[K]	Q16543	Hsp90 co-chaperone Cdc37 OS=Homo sapiens OX=9606 GN=CDC37 PE=1 SV=1	Q16543 [86-92]	1044.6	2.1721
[M].SKSSAEVIAQAR.[K]	Q16555	Dihydropyrimidinase-related protein 2 OS=Homo sapiens OX=9606 GN=DPYSL2 PE=1 SV=1	Q16555 [257-268]	1705			1.98515
[Q].AANERNVSTR.[Q]	Q16658	Fascin OS=Homo sapiens OX=9606 GN=FSCN1 PE=1 SV=3	Q16658 [267-276]	1346.73				1.13439
[R].STGTETGSNINVNSELNPSTGNR.[S]	Q29RF7	Sister chromatid cohesion protein PDS5 homolog A OS=Homo sapiens OX=9606 GN=PDS5A PE=1 SV=1	Q29RF7 [1159-1181]	2578.25								2.42388
[Q].GHQLEKR.[L]	Q2M1Z3	Rho GTPase-activating protein 31 OS=Homo sapiens OX=9606 GN=ARHGAP31 PE=1 SV=2	Q2M1Z3 [936-942]	1325.81								3.20843
[Q].GLQGHQLEKR.[L]	Q2M1Z3	Rho GTPase-activating protein 31 OS=Homo sapiens OX=9606 GN=ARHGAP31 PE=1 SV=2	Q2M1Z3 [933-942]	1623.97								1.292
[Q].AAAAEASLNKSKSATTTPSGSPR.[T]	Q2M2I8	AP2-associated protein kinase 1 OS=Homo sapiens OX=9606 GN=AAK1 PE=1 SV=3	Q2M2I8 [658-680]	2890.62	1.94083	2.0628	2.12528		3.37566	2.89288	2.68132	2.04829	2.01761
[Q].FQFAEVKEALKQR.[E]	Q32MZ4	Leucine-rich repeat flightless-interacting protein 1 OS=Homo sapiens OX=9606 GN=LRRFIP1 PE=1 SV=2	Q32MZ4 [232-244]	2281.36	3.88676		3.85124		3.64638		3.48413		3.68023		3.33226
[Q].SVEDFVPDDRLDR.[S]	Q3YEC7	Rab-like protein 6 OS=Homo sapiens OX=9606 GN=RABL6 PE=1 SV=2	Q3YEC7 [389-401]	1791.91					1.68451		1.88309
[Q].AENTALQKNVAALQER.[Y]	Q4V328	GRIP1-associated protein 1 OS=Homo sapiens OX=9606 GN=GRIPAP1 PE=1 SV=2	Q4V328 [142-157]	2214.26	1.52185	1.37625	1.50286	1.43184	3.28549			1.41217
[Q].GAGTVTMGSGEEPGQSGASLR.[T]	Q53GL7	Protein mono-ADP-ribosyltransferase PARP10 OS=Homo sapiens OX=9606 GN=PARP10 PE=1 SV=2	Q53GL7 [289-309]	2194.06							1.34269
[G].VMVGMGQKDCYVGDEAQSKR.[G]	Q562R1	Beta-actin-like protein 2 OS=Homo sapiens OX=9606 GN=ACTBL2 PE=1 SV=2	Q562R1 [44-63]	2977.51			1.96695
[Q].AAKAGLEDECKTLR.[Q]	Q5JRA6	Transport and Golgi organization protein 1 homolog OS=Homo sapiens OX=9606 GN=MIA3 PE=1 SV=1	Q5JRA6 [1504-1517]	2249.29		1.80764	2.70272	1.55771
[Q].NDSILKSELGNQSPSTSSR.[Q]	Q5JTV8	Torsin-1A-interacting protein 1 OS=Homo sapiens OX=9606 GN=TOR1AIP1 PE=1 SV=2	Q5JTV8 [303-321]	2478.32	2.74971		2.37489	2.33
[L].AVTGEQAQQAR.[E]	Q5JTZ9	Alanine--tRNA ligase, mitochondrial OS=Homo sapiens OX=9606 GN=AARS2 PE=1 SV=1	Q5JTZ9 [780-790]	1387.75	2.09844	2.51405
[M].AAASPLRDCQAWKDAR.[L]	Q5R3I4	Tetratricopeptide repeat protein 38 OS=Homo sapiens OX=9606 GN=TTC38 PE=1 SV=1	Q5R3I4 [2-17]	2087.07								1.43591
[Q].SAGSAMPTSSSFKHR.[I]	Q5SW79	Centrosomal protein of 170 kDa OS=Homo sapiens OX=9606 GN=CEP170 PE=1 SV=1	Q5SW79 [1270-1284]	2025.06			2.3348		2.40911		1.95917	1.23178	1.87262		2.64337
[Q].SLFIEEIHSVSAKNR.[A]	Q5T5P2	Sickle tail protein homolog OS=Homo sapiens OX=9606 GN=KIAA1217 PE=1 SV=2	Q5T5P2 [947-961]	2188.25	1.89075		1.49322		1.98279		2.16773	2.32158	1.36221	2.17475	2.68668
[Q].SKISGYSTEHSR.[S]	Q5T9C2	Protein FAM102A OS=Homo sapiens OX=9606 GN=FAM102A PE=1 SV=2	Q5T9C2 [237-248]	1809.99			1.60057
[Q].ANPFYDR.[Y]	Q5TC12	ATP synthase mitochondrial F1 complex assembly factor 1 OS=Homo sapiens OX=9606 GN=ATPAF1 PE=1 SV=1	Q5TC12 [73-79]	1111.57		2.31902
[Q].ANPFYDRYRDKIQLLR.[R]	Q5TC12	ATP synthase mitochondrial F1 complex assembly factor 1 OS=Homo sapiens OX=9606 GN=ATPAF1 PE=1 SV=1	Q5TC12 [73-88]	2526.43							2.90136
[Q].SKVETAESR.[V]	Q5VTR2	E3 ubiquitin-protein ligase BRE1A OS=Homo sapiens OX=9606 GN=RNF20 PE=1 SV=2	Q5VTR2 [255-263]	1464.84			3.27624	1.74186		1.75588
[Q].ALAEEPSQPHTR.[S]	Q5VV41	Rho guanine nucleotide exchange factor 16 OS=Homo sapiens OX=9606 GN=ARHGEF16 PE=1 SV=1	Q5VV41 [179-190]	1564.83					2.60032
[R].SIFPEMHSDSASKDVPGR.[I]	Q68EM7	Rho GTPase-activating protein 17 OS=Homo sapiens OX=9606 GN=ARHGAP17 PE=1 SV=1	Q68EM7 [850-867]	2434.24			-2.43971
[Q].TAVVIANDIKSEAQEEIGDLKR.[R]	Q69YQ0	Cytospin-A OS=Homo sapiens OX=9606 GN=SPECC1L PE=1 SV=2	Q69YQ0 [755-776]	3086.77						2.51511	1.68221
[Q].SQSLPCSSPR.[D]	Q6KC79	Nipped-B-like protein OS=Homo sapiens OX=9606 GN=NIPBL PE=1 SV=2	Q6KC79 [299-308]	1347.69						2.68781				1.81859
[F].YGVKAGPGVGAPR.[R]	Q6NYC8	Phostensin OS=Homo sapiens OX=9606 GN=PPP1R18 PE=1 SV=1	Q6NYC8 [454-466]	1687.01			2.29773	1.30436
[R].STIKTDLDDDITALKQR.[S]	Q6P1J9	Parafibromin OS=Homo sapiens OX=9606 GN=CDC73 PE=1 SV=1	Q6P1J9 [195-211]	2620.51	-1.68052
[H].AKQQGDTTAAAR.[H]	Q6P1N0	Coiled-coil and C2 domain-containing protein 1A OS=Homo sapiens OX=9606 GN=CC2D1A PE=1 SV=1	Q6P1N0 [274-285]	1675.95		1.43201		1.96572		2.87669		2.6427		2.58796		2.22315
[SL].LIQSSQR.[RE]	Q6PI48	Aspartate--tRNA ligase, mitochondrial OS=Homo sapiens OX=9606 GN=DARS2 PE=1 SV=1	Q6PI48 [33-39]	1060.63								-2.02889
[SL].LLQSSQR.[RE]	Q6PI48	Aspartate--tRNA ligase, mitochondrial OS=Homo sapiens OX=9606 GN=DARS2 PE=1 SV=1	Q6PI48 [33-39]	1060.63	-1.59543
[Q].AEEHGGLVR.[K]	Q6PKG0	La-related protein 1 OS=Homo sapiens OX=9606 GN=LARP1 PE=1 SV=2	Q6PKG0 [18-26]	1196.66	2.68125	2.38605	2.23365	1.4578		1.98159	1.79725	2.29082	3.15295	3.69121		2.39962
[Q].GSASPSKVEGVHTPR.[Q]	Q6VY07	Phosphofurin acidic cluster sorting protein 1 OS=Homo sapiens OX=9606 GN=PACS1 PE=1 SV=2	Q6VY07 [492-506]	1967.11	2.6363			1.88499	2.56578	1.66758	2.86561	1.77906	1.96707	1.14836	1.3407
[Q].AHEAAHAAAGPGEVLAKEPPAPR.[A]	Q6ZN55	Zinc finger protein 574 OS=Homo sapiens OX=9606 GN=ZNF574 PE=1 SV=2	Q6ZN55 [684-706]	2705.49							1.36001
[Q].SGGSSGGPAVPTVQR.[G]	Q7KZF4	Staphylococcal nuclease domain-containing protein 1 OS=Homo sapiens OX=9606 GN=SND1 PE=1 SV=1	Q7KZF4 [7-21]	1585.85	2.10586	1.23546
[Q].AKVDALEKSNTKLTEELAVANNR.[I]	Q7L099	Protein RUFY3 OS=Homo sapiens OX=9606 GN=RUFY3 PE=1 SV=1	Q7L099 [283-305]	3431					3.10009		2.44417
[Q].GVDLSPDITR.[Q]	Q7L775	EPM2A-interacting protein 1 OS=Homo sapiens OX=9606 GN=EPM2AIP1 PE=1 SV=1	Q7L775 [142-151]	1301.73	1.4645
[L].AKFEENAPAQSIGIR.[R]	Q7RTP6	[F-actin]-monooxygenase MICAL3 OS=Homo sapiens OX=9606 GN=MICAL3 PE=1 SV=2	Q7RTP6 [731-745]	2089.18	1.52443					1.30747
[Q].ATVVSEQTR.[Q]	Q7Z589	BRCA2-interacting transcriptional repressor EMSY OS=Homo sapiens OX=9606 GN=EMSY PE=1 SV=2	Q7Z589 [677-685]	1219.68	2.97812
[Q].SQVQKLTEENTTLR.[E]	Q86TG7	Retrotransposon-derived protein PEG10 OS=Homo sapiens OX=9606 GN=PEG10 PE=1 SV=2	Q86TG7 [32-45]	2105.2	2.49512	2.22829			2.70122	2.34847	1.26084			1.6307
[Q].SSFTSSEQELER.[L]	Q86UP2	Kinectin OS=Homo sapiens OX=9606 GN=KTN1 PE=1 SV=1	Q86UP2 [1180-1191]	1628.8				1.18713
[Q].GEVLALEEER.[A]	Q86UU1	Pleckstrin homology-like domain family B member 1 OS=Homo sapiens OX=9606 GN=PHLDB1 PE=1 SV=1	Q86UU1 [711-720]	1373.75							1.40029
[Q].GEVLALEEERAQVLGHVEQLKVR.[V]	Q86UU1	Pleckstrin homology-like domain family B member 1 OS=Homo sapiens OX=9606 GN=PHLDB1 PE=1 SV=1	Q86UU1 [711-733]	3060.76							1.69162
[Q].GFSTSHKEGVNQPAAVVMEDSSPHEALR.[C]	Q86V48	Leucine zipper protein 1 OS=Homo sapiens OX=9606 GN=LUZP1 PE=1 SV=2	Q86V48 [618-645]	3454.74					2.43796	1.39706	1.67398	1.29744			0.952047
[Q].SLLDDANLRKNELETENR.[L]	Q86VS8	Protein Hook homolog 3 OS=Homo sapiens OX=9606 GN=HOOK3 PE=1 SV=2	Q86VS8 [494-511]	2588.4							1.88542
[D].LAGASSRPKDSQR.[N]	Q86W92	Liprin-beta-1 OS=Homo sapiens OX=9606 GN=PPFIBP1 PE=1 SV=2	Q86W92 [557-569]	1831.06			-1.49346
[G].ASSRPKDSQR.[N]	Q86W92	Liprin-beta-1 OS=Homo sapiens OX=9606 GN=PPFIBP1 PE=1 SV=2	Q86W92 [560-569]	1589.91				-1.26765
[Q].ALGSEEETNHGKLDFNWVTR.[W]	Q86W92	Liprin-beta-1 OS=Homo sapiens OX=9606 GN=PPFIBP1 PE=1 SV=2	Q86W92 [707-726]	2761.43							1.38953
[Q].ASQQDLEKELGIKHSLHR.[K]	Q86W92	Liprin-beta-1 OS=Homo sapiens OX=9606 GN=PPFIBP1 PE=1 SV=2	Q86W92 [681-698]	2776.6			1.96222	1.61722			1.52792	2.31891			1.49092
[Q].KTLLEKASQEGR.[S]	Q86WJ1	Chromodomain-helicase-DNA-binding protein 1-like OS=Homo sapiens OX=9606 GN=CHD1L PE=1 SV=3	Q86WJ1 [600-611]	2047.25	2.66819
[Q].GDLSEKEASLLDLKEHASSLASSGLKKDSR.[L]	Q8IUD2	ELKS/Rab6-interacting/CAST family member 1 OS=Homo sapiens OX=9606 GN=ERC1 PE=1 SV=1	Q8IUD2 [666-695]	4317.46			2.3772				2.92202				1.79345
[H].GKTLEGQAQETAVAQR.[K]	Q8IVF2	Protein AHNAK2 OS=Homo sapiens OX=9606 GN=AHNAK2 PE=1 SV=2	Q8IVF2 [421-436]	2145.2	2.60428		3.00573		2.06834	2.25014	2.24014	1.95709	3.56476	2.71457	3.05907	2.02154
[H].GKTLEGQAQETAVAQRKPR.[A]	Q8IVF2	Protein AHNAK2 OS=Homo sapiens OX=9606 GN=AHNAK2 PE=1 SV=2	Q8IVF2 [421-439]	2755.61									2.04545			0.871174
[Q].GDLKTTDIR.[I]	Q8IVF2	Protein AHNAK2 OS=Homo sapiens OX=9606 GN=AHNAK2 PE=1 SV=2	Q8IVF2 [2854-2862];[4504-4512]	1476.88	2.50194	2.81001									2.79896	2.28525
[Q].GDLKTTDLR.[I]	Q8IVF2	Protein AHNAK2 OS=Homo sapiens OX=9606 GN=AHNAK2 PE=1 SV=2	Q8IVF2 [2854-2862]; [4504-4512]	1476.88				1.75874		2.45447		1.71758	3.08348
[Q].GDLKTTDLSIQPHSADLTVQAR.[Q]	Q8IVF2	Protein AHNAK2 OS=Homo sapiens OX=9606 GN=AHNAK2 PE=1 SV=2	Q8IVF2 [3844-3865]	2824.56	2.9055				2.59528				1.54389	1.12542	1.74166
[S].SASATVGHGLTAVKEKAGATLR.[I]	Q8IWE2	Protein NOXP20 OS=Homo sapiens OX=9606 GN=FAM114A1 PE=1 SV=2	Q8IWE2 [140-161]	2812.66					2.41937		1.86555
[H].SQEEKTSTATSKTQTR.[L]	Q8IWZ3	Ankyrin repeat and KH domain-containing protein 1 OS=Homo sapiens OX=9606 GN=ANKHD1 PE=1 SV=1	Q8IWZ3 [1632-1647]	2470.37	3.22744
[Q].TQPQPLLQQPQQKAGLLQPPVR.[I]	Q8IX12	Cell division cycle and apoptosis regulator protein 1 OS=Homo sapiens OX=9606 GN=CCAR1 PE=1 SV=2	Q8IX12 [263-284]	2923.72	1.2844	1.43837							1.09244
[M].ATPSKKTSTPSPQPSKR.[A]	Q8IY18	Structural maintenance of chromosomes protein 5 OS=Homo sapiens OX=9606 GN=SMC5 PE=1 SV=2	Q8IY18 [2-18]	2527.48	-1.71954	-1.88192		-1.54309						-1.16869
[H].AAEFVPSFLR.[G]	Q8IYD1	Eukaryotic peptide chain release factor GTP-binding subunit ERF3B OS=Homo sapiens OX=9606 GN=GSPT2 PE=1 SV=2	Q8IYD1 [65-74]	1365.77		1.99791	1.91548	2.54608
[Q].GFLKNEKDNALLSAIEESR.[K]	Q8N1F7	Nuclear pore complex protein Nup93 OS=Homo sapiens OX=9606 GN=NUP93 PE=1 SV=2	Q8N1F7 [100-118]	2821.6	1.83689		1.36925
[Q].SLNLSGNR.[L]	Q8N1G4	Leucine-rich repeat-containing protein 47 OS=Homo sapiens OX=9606 GN=LRRC47 PE=1 SV=1	Q8N1G4 [133-140]	1089.62						2.36431	2.15868			2.14046	1.19056	2.00278
[Q].ALEQEQR.[Q]	Q8N3D4	EH domain-binding protein 1-like protein 1 OS=Homo sapiens OX=9606 GN=EHBP1L1 PE=1 SV=2	Q8N3D4 [1369-1375]	1102.61	1.99628				1.74135
[Q].AALLHDTVEDTDTTLDEVELHFGAQVR.[R]	Q8N4P3	Guanosine-3',5'-bis(diphosphate) 3'-pyrophosphohydrolase MESH1 OS=Homo sapiens OX=9606 GN=HDDC3 PE=1 SV=3	Q8N4P3 [57-83]	3224.63								1.33286
[S].AAAQQYIRQGSPTALR.[A]	Q8N5T2	TBC1 domain family member 19 OS=Homo sapiens OX=9606 GN=TBC1D19 PE=1 SV=2	Q8N5T2 [242-257]	1960.09	2.30191
[A].SAPYNHHGSR.[D]	Q8N684	Cleavage and polyadenylation specificity factor subunit 7 OS=Homo sapiens OX=9606 GN=CPSF7 PE=1 SV=1	Q8N684 [314-323]	1354.68		-1.75277
[Q].NGPSQEELEIQR.[R]	Q8N8S7	Protein enabled homolog OS=Homo sapiens OX=9606 GN=ENAH PE=1 SV=2	Q8N8S7 [133-144]	1628.84						2.25473
[Q].ADWTLLCLR.[C]	Q8NAF0	Zinc finger protein 579 OS=Homo sapiens OX=9606 GN=ZNF579 PE=1 SV=2	Q8NAF0 [226-234]	1376.76											1.80324
[Q].ATSMVQLQGGR.[F]	Q8NBJ7	Inactive C-alpha-formylglycine-generating enzyme 2 OS=Homo sapiens OX=9606 GN=SUMF2 PE=1 SV=2	Q8NBJ7 [27-37]	1392.75	-2.21259					-2.45894
[Q].AAAQTNSNAAGKQLR.[K]	Q8NC51	Plasminogen activator inhibitor 1 RNA-binding protein OS=Homo sapiens OX=9606 GN=SERBP1 PE=1 SV=2	Q8NC51 [57-71]	1959.11	2.07851		2.66482	2.02723	1.51871
[Q].GEGKIIDR.[R]	Q8NC51	Plasminogen activator inhibitor 1 RNA-binding protein OS=Homo sapiens OX=9606 GN=SERBP1 PE=1 SV=2	Q8NC51 [119-126]	1345.82		1.93257
[Q].GEGKIIDRRPER.[R]	Q8NC51	Plasminogen activator inhibitor 1 RNA-binding protein OS=Homo sapiens OX=9606 GN=SERBP1 PE=1 SV=2	Q8NC51 [119-130]	1884.12						1.38399		1.2168
[M].SGGTPYIGSKISLISKAEIR.[Y]	Q8ND56	Protein LSM14 homolog A OS=Homo sapiens OX=9606 GN=LSM14A PE=1 SV=3	Q8ND56 [2-21]	2577.5		-1.2179
[H].ATTSTASKVNTSKPR.[G]	Q8ND82	Zinc finger protein 280C OS=Homo sapiens OX=9606 GN=ZNF280C PE=1 SV=1	Q8ND82 [567-581]	2236.32	2.05609
[Q].CLANATDGVR.[L]	Q8NDH3	Probable aminopeptidase NPEPL1 OS=Homo sapiens OX=9606 GN=NPEPL1 PE=1 SV=3	Q8NDH3 [170-179]	1305.68	1.50929
[E].GSTASTSPADHSALPNQSLTVR.[E]	Q8NFC6	Biorientation of chromosomes in cell division protein 1-like 1 OS=Homo sapiens OX=9606 GN=BOD1L1 PE=1 SV=2	Q8NFC6 [1312-1333]	2426.25					2.19249
[P].SSSSGGRGGAEPRPLPLSYR.[L]	Q8NFV4	Protein ABHD11 OS=Homo sapiens OX=9606 GN=ABHD11 PE=1 SV=1	Q8NFV4 [39-58]	2260.2					1.77901
[Q].SLEQSHLKELEDTLQVR.[H]	Q8TDY2	RB1-inducible coiled-coil protein 1 OS=Homo sapiens OX=9606 GN=RB1CC1 PE=1 SV=3	Q8TDY2 [982-998]	2483.39			2.16476		3.10428
[Q].GGVLKLRPVGAKDGSENLAGKPALQIPSSR.[A]	Q8TF74	WAS/WASL-interacting protein family member 2 OS=Homo sapiens OX=9606 GN=WIPF2 PE=1 SV=1	Q8TF74 [90-119]	3932.36	2.80004	1.36308
[Q].SSSDSSDEPAEKR.[E]	Q8WUF8	Cotranscriptional regulator FAM172A OS=Homo sapiens OX=9606 GN=FAM172A PE=2 SV=1	Q8WUF8 [215-227]	1852.93				1.48651
[R].SQSFSHQQPSR.[S]	Q8WVR3	Microtubule-associated protein 11 OS=Homo sapiens OX=9606 GN=MAP11 PE=1 SV=2	Q8WVR3 [515-525]	1517.77						1.57336
[T].SVVTPRPFGSQTR.[G]	Q8WWI1	LIM domain only protein 7 OS=Homo sapiens OX=9606 GN=LMO7 PE=1 SV=3	Q8WWI1 [910-922]	1660.93	1.6445
[R].SHTSEGAHLDITPNSGAAGN.[S]	Q92597	Protein NDRG1 OS=Homo sapiens OX=9606 GN=NDRG1 PE=1 SV=1	Q92597 [364-383]	2165.04						1.52419
[Q].GSSEGTGLSALLPQPKNLTVKETNR.[L]	Q92733	Proline-rich protein PRCC OS=Homo sapiens OX=9606 GN=PRCC PE=1 SV=1	Q92733 [173-197]	3284.88	1.8669								1.18582		1.19041
[Q].ASGLSSTGSEVHQEDICSNSSR.[D]	Q92786	Prospero homeobox protein 1 OS=Homo sapiens OX=9606 GN=PROX1 PE=1 SV=2	Q92786 [113-134]	2537.17			2.59774
[Q].ADLEVAAQKVVQLESKR.[K]	Q92817	Envoplakin OS=Homo sapiens OX=9606 GN=EVPL PE=1 SV=3	Q92817 [991-1007]	2571.54	2.6498	3.63018			2.81902
[Q].SIGQNTEEPTER.[E]	Q92888	Rho guanine nucleotide exchange factor 1 OS=Homo sapiens OX=9606 GN=ARHGEF1 PE=1 SV=2	Q92888 [574-585]	1589.8			1.7601
[Q].KGCTPSGEGADSEPR.[A]	Q92917	G-patch domain and KOW motifs-containing protein OS=Homo sapiens OX=9606 GN=GPKOW PE=1 SV=2	Q92917 [135-149]	2006	3.19498		1.55577
[Q].GNPGGKTLEER.[R]	Q93052	Lipoma-preferred partner OS=Homo sapiens OX=9606 GN=LPP PE=1 SV=1	Q93052 [103-113]	1615.92	1.52852
[Q].ASPLQILVKEEGPR.[A]	Q969V6	Myocardin-related transcription factor A OS=Homo sapiens OX=9606 GN=MRTFA PE=1 SV=1	Q969V6 [491-504]	1995.2							1.54327
[Q].FKPDDGTTPER.[I]	Q96AE4	Far upstream element-binding protein 1 OS=Homo sapiens OX=9606 GN=FUBP1 PE=1 SV=3	Q96AE4 [311-321]	1720.93	1.2552		1.98304
[Q].GLEADCVR.[G]	Q96AQ6	Pre-B-cell leukemia transcription factor-interacting protein 1 OS=Homo sapiens OX=9606 GN=PBXIP1 PE=1 SV=1	Q96AQ6 [340-347]	1148.59	1.90557		1.8287	1.41015
[Q].AEKADLLGIVSELQLKLNSSGSSEDSFVEIR.[M]	Q96CV9	Optineurin OS=Homo sapiens OX=9606 GN=OPTN PE=1 SV=3	Q96CV9 [152-182]	4022.23							1.35824
[Q].LKLNSSGSSEDSFVEIR.[M]	Q96CV9	Optineurin OS=Homo sapiens OX=9606 GN=OPTN PE=1 SV=3	Q96CV9 [166-182]	2326.27			3.19073	1.4022
[Q].GRPQDTKPGVKR.[T]	Q96EV2	RNA-binding protein 33 OS=Homo sapiens OX=9606 GN=RBM33 PE=1 SV=3	Q96EV2 [954-965]	2026.25					3.73908
[Q].ALASTVNR.[D]	Q96EY7	Pentatricopeptide repeat domain-containing protein 3, mitochondrial OS=Homo sapiens OX=9606 GN=PTCD3 PE=1 SV=3	Q96EY7 [73-80]	1060.63	3.0535
[Q].AAGSLVWGVR.[A]	Q96FS4	Signal-induced proliferation-associated protein 1 OS=Homo sapiens OX=9606 GN=SIPA1 PE=1 SV=1	Q96FS4 [577-586]	1244.73	1.80829
[H].ANANLSADQSPSALSAGKTAVNVPR.[Q]	Q96HC4	PDZ and LIM domain protein 5 OS=Homo sapiens OX=9606 GN=PDLIM5 PE=1 SV=5	Q96HC4 [181-205]	2897.58			1.47283		1.95808		1.49396
[Q].WTKHDDSSDNFCEADDIQSPEAEYVDLLLNPER.[Y]	Q96HE7	ERO1-like protein alpha OS=Homo sapiens OX=9606 GN=ERO1A PE=1 SV=2	Q96HE7 [155-187]	4367.05	2.01229
[Q].SKEFDPLGPLPPGWEKR.[T]	Q96J02	E3 ubiquitin-protein ligase Itchy homolog OS=Homo sapiens OX=9606 GN=ITCH PE=1 SV=2	Q96J02 [431-447]	2640.51	1.40502
[Q].AKDEQGPIR.[C]	Q96KG9	N-terminal kinase-like protein OS=Homo sapiens OX=9606 GN=SCYL1 PE=1 SV=1	Q96KG9 [437-445]	1471.86	3.16082		2.51812
[Q].SVSAWPEKR.[G]	Q96KP4	Cytosolic non-specific dipeptidase OS=Homo sapiens OX=9606 GN=CNDP2 PE=1 SV=2	Q96KP4 [30-38]	1517.88		1.48423		1.73549
[Q].AGANINAVDKQQR.[T]	Q96KQ7	Histone-lysine N-methyltransferase EHMT2 OS=Homo sapiens OX=9606 GN=EHMT2 PE=1 SV=3	Q96KQ7 [707-719]	1843.06			2.65141
[Q].SDVQPVGHDYVEEVRNDEGKVIR.[F]	Q96KR1	Zinc finger RNA-binding protein OS=Homo sapiens OX=9606 GN=ZFR PE=1 SV=2	Q96KR1 [559-581]	3098.63			1.52671				1.26081		1.64202		0.837886
[Q].GFGYSKEHGR.[T]	Q96N21	AP-4 complex accessory subunit Tepsin OS=Homo sapiens OX=9606 GN=TEPSIN PE=1 SV=1	Q96N21 [165-174]	1595.87			2.29746				2.95659				1.37857
[Q].GHAFEAR.[I]	Q96RQ3	Methylcrotonoyl-CoA carboxylase subunit alpha, mitochondrial OS=Homo sapiens OX=9606 GN=MCCC1 PE=1 SV=3	Q96RQ3 [379-385]	1016.55	2.82258
[H].SYSSPSTKNSSGGGESR.[S]	Q96T37	RNA-binding protein 15 OS=Homo sapiens OX=9606 GN=RBM15 PE=1 SV=2	Q96T37 [125-141]	2146.08	5.29333	2.02213	4.94174	2.54629				3.34705				2.68224
[Q].MGTNKCASQSGMTAYGTR.[R]	Q99439	Calponin-2 OS=Homo sapiens OX=9606 GN=CNN2 PE=1 SV=4	Q99439 [170-187]	2395.16			-1.53237
[Q].SGVDIGVKYSEKQER.[N]	Q99439	Calponin-2 OS=Homo sapiens OX=9606 GN=CNN2 PE=1 SV=4	Q99439 [138-152]	2382.36		2.125			2.76948	2.8967	2.62245	2.00693
[Q].TSGVSEFTKKR.[S]	Q99459	Cell division cycle 5-like protein OS=Homo sapiens OX=9606 GN=CDC5L PE=1 SV=2	Q99459 [282-292]	1927.16	3.32356	2.28109	2.96921	1.28025	4.31938	1.76406	2.81916	2.4109	3.46975	2.24745	1.38146
[Q].SRPAAPPAPGPGQLTLR.[L]	Q99536	Synaptic vesicle membrane protein VAT-1 homolog OS=Homo sapiens OX=9606 GN=VAT1 PE=1 SV=2	Q99536 [66-82]	1915.11											1.0974	0.804406
[Q].GLELGAAEKEEDYHTALRR.[L]	Q9BQS8	FYVE and coiled-coil domain-containing protein 1 OS=Homo sapiens OX=9606 GN=FYCO1 PE=1 SV=3	Q9BQS8 [321-339]	2616.41					1.53642
[Q].SKEGECQQLREEVEQCQQLAEAR.[H]	Q9BQS8	FYVE and coiled-coil domain-containing protein 1 OS=Homo sapiens OX=9606 GN=FYCO1 PE=1 SV=3	Q9BQS8 [704-726]	3263.61					2.23723
[Q].AAGAAQATPSHDAKGGGSSTVQR.[S]	Q9BT23	LIM domain-containing protein 2 OS=Homo sapiens OX=9606 GN=LIMD2 PE=1 SV=1	Q9BT23 [4-26]	2583.36				1.53152
[A].SEPGLESASHPNVDR.[T]	Q9BTC0	Death-inducer obliterator 1 OS=Homo sapiens OX=9606 GN=DIDO1 PE=1 SV=5	Q9BTC0 [912-926]	1823.91			1.28414
[Q].GEGLSVTGTVCHVGKAEDR.[E]	Q9BTZ2	Dehydrogenase/reductase SDR family member 4 OS=Homo sapiens OX=9606 GN=DHRS4 PE=1 SV=3	Q9BTZ2 [78-96]	2430.28	2.14234
[Q].GFQLTHSLGGGTGSGMGTLLLSKIR.[E]	Q9BUF5;P07437;P68371	Tubulin beta-6 chain OS=Homo sapiens OX=9606 GN=TUBB6 PE=1 SV=1 Tubulin beta chain OS=Homo sapiens OX=9606 GN=TUBB PE=1 SV=2 Tubulin beta-4B chain OS=Homo sapiens OX=9606 GN=TUBB4B PE=1 SV=1	Q9BUF5 [132-156];P07437 [132-156];P68371 [132-156]	2962.65			1.51271
[Q].GGAGPELISEER.[S]	Q9BV36	Melanophilin OS=Homo sapiens OX=9606 GN=MLPH PE=1 SV=1	Q9BV36 [147-158]	1443.76						2.07398
[Q].SATEVEER.[H]	Q9BVS5	tRNA (adenine(58)-N(1))-methyltransferase, mitochondrial OS=Homo sapiens OX=9606 GN=TRMT61B PE=1 SV=2	Q9BVS5 [130-137]	1149.59	1.929	1.22334
[Q].AQAEQGQQELKNLR.[A]	Q9BW19	Kinesin-like protein KIFC1 OS=Homo sapiens OX=9606 GN=KIFC1 PE=1 SV=2	Q9BW19 [197-210]	2071.17					2.30176	1.88029
[Q].AGTPPLQVNEEKFPAEKAR.[I]	Q9BY12	S phase cyclin A-associated protein in the endoplasmic reticulum OS=Homo sapiens OX=9606 GN=SCAPER PE=1 SV=2	Q9BY12 [386-404]	2769.59						1.32328
[Q].SLGLTGGSATIR.[F]	Q9BZE9	Tether containing UBX domain for GLUT4 OS=Homo sapiens OX=9606 GN=ASPSCR1 PE=1 SV=1	Q9BZE9 [158-169]	1361.79					2.16901		1.447
[Q].GASQDYGLGGASPR.[G]	Q9C0C2	182 kDa tankyrase-1-binding protein OS=Homo sapiens OX=9606 GN=TNKS1BP1 PE=1 SV=4	Q9C0C2 [751-764]	1564.79		1.44971
[Q].AAEHTLR.[N]	Q9GZZ9	Ubiquitin-like modifier-activating enzyme 5 OS=Homo sapiens OX=9606 GN=UBA5 PE=1 SV=1	Q9GZZ9 [130-136]	1026.59				2.2098				2.35875
[Q].GLETLRGEHR.[A]	Q9H0B6	Kinesin light chain 2 OS=Homo sapiens OX=9606 GN=KLC2 PE=1 SV=1	Q9H0B6 [27-36]	1396.79							1.53023	1.84046
[Q].TDVKVEENPDADSDFDAKSSADDEIEETR.[V]	Q9H0G5	Nuclear speckle splicing regulatory protein 1 OS=Homo sapiens OX=9606 GN=NSRP1 PE=1 SV=1	Q9H0G5 [236-264]	3914.89	3.32924	4.0009	3.38349		5.16555		2.70648		3.43548
[Q].GAMQQFNQR.[YF]	Q9H0M0	NEDD4-like E3 ubiquitin-protein ligase WWP1 OS=Homo sapiens OX=9606 GN=WWP1 PE=1 SV=1	Q9H0M0 [432-440]	1324.66						4.71295
[Q].AYKGAGPEIR.[D]	Q9H0Q0	Protein FAM49A OS=Homo sapiens OX=9606 GN=FAM49A PE=2 SV=1	Q9H0Q0 [54-63]	1519.9			2.17992	2.93139			1.70198	1.66546
[S].HQNLKEFALTNPEKSSTKETER.[K]	Q9H173	Nucleotide exchange factor SIL1 OS=Homo sapiens OX=9606 GN=SIL1 PE=1 SV=1	Q9H173 [32-53]	3503.96	-1.62045
[H].SYSTQKGPLKAGEQR.[A]	Q9H2D6	TRIO and F-actin-binding protein OS=Homo sapiens OX=9606 GN=TRIOBP PE=1 SV=3	Q9H2D6 [1908-1922]	2337.35					2.59315		2.17157
[Q].GEAPQSALR.[S]	Q9H2D6	TRIO and F-actin-binding protein OS=Homo sapiens OX=9606 GN=TRIOBP PE=1 SV=3	Q9H2D6 [2086-2094]	1157.65				2.16911
[E].SVSEKTER.[S]	Q9H2G2	STE20-like serine/threonine-protein kinase OS=Homo sapiens OX=9606 GN=SLK PE=1 SV=1	Q9H2G2 [362-369]	1393.81			2.21388	1.71734				2.38691
[Q].SANASSLSSGQLKSPSLSQSQASR.[V]	Q9H2P0	Activity-dependent neuroprotector homeobox protein OS=Homo sapiens OX=9606 GN=ADNP PE=1 SV=1	Q9H2P0 [396-419]	2836.52		1.16889				1.47767		1.4997
[M].GTLQKFKQESTVATER.[Q]	Q9H307	Pinin OS=Homo sapiens OX=9606 GN=PNN PE=1 SV=5	Q9H307 [151-166]	2510.45	1.75047	1.39964	1.76741
[Q].SSVVATSKER.[T]	Q9H307	Pinin OS=Homo sapiens OX=9606 GN=PNN PE=1 SV=5	Q9H307 [114-123]	1521.9	2.76404		3.41564	1.38865	3.03151		1.96463	2.32037			2.25629	2.28312
[F].GAGGGKAGKGGPTPQEAIQR.[L]	Q9H444	Charged multivesicular body protein 4b OS=Homo sapiens OX=9606 GN=CHMP4B PE=1 SV=1	Q9H444 [9-28]	2524.46			1.46305
[Q].AEMELKEEEAAR.[Q]	Q9H4E7	Differentially expressed in FDCP 6 homolog OS=Homo sapiens OX=9606 GN=DEF6 PE=1 SV=1	Q9H4E7 [412-423]	1879.98										2.00452
[Q].AILKDSISSYEAQITALKQER.[Q]	Q9H5N1	Rab GTPase-binding effector protein 2 OS=Homo sapiens OX=9606 GN=RABEP2 PE=1 SV=2	Q9H5N1 [88-108]	3051.77			1.83342		2.06806		2.0883	2.12912	1.97784		2.15357
[H].GQAPSAGLPSQKPKEQQR.[S]	Q9H6Z4	Ran-binding protein 3 OS=Homo sapiens OX=9606 GN=RANBP3 PE=1 SV=1	Q9H6Z4 [152-169]	2594.5							-1.75129	-1.92044
[Q].AFVFGQNLR.[D]	Q9H6Z4	Ran-binding protein 3 OS=Homo sapiens OX=9606 GN=RANBP3 PE=1 SV=1	Q9H6Z4 [259-267]	1280.73			1.79944
[Q].ALDDEVGALKAAAAEAR.[H]	Q9H8L6	Multimerin-2 OS=Homo sapiens OX=9606 GN=MMRN2 PE=1 SV=2	Q9H8L6 [570-586]	2129.2							1.27839
[Q].ALQNAVDAVSLAVDAHKAEGER.[A]	Q9H8L6	Multimerin-2 OS=Homo sapiens OX=9606 GN=MMRN2 PE=1 SV=2	Q9H8L6 [535-556]	2722.49							1.67959				0.86336
[Q].ALQNAVDAVSLAVDAHKAEGERAR.[A]	Q9H8L6	Multimerin-2 OS=Homo sapiens OX=9606 GN=MMRN2 PE=1 SV=2	Q9H8L6 [535-558]	2949.63								1.60143
[Q].GKTLSQDEGR.[G]	Q9HAU0	Pleckstrin homology domain-containing family A member 5 OS=Homo sapiens OX=9606 GN=PLEKHA5 PE=1 SV=1	Q9HAU0 [613-622]	1548.87	3.08156	2.23224	1.61969			2.32257	1.76623	1.29657
[H].SNAIASPGSPSLGR.[H]	Q9HBL0	Tensin-1 OS=Homo sapiens OX=9606 GN=TNS1 PE=1 SV=2	Q9HBL0 [1289-1302]	1542.84								1.23173
[Q].SSCPAKHGFQTPR.[V]	Q9HCE0	Ectopic P granules protein 5 homolog OS=Homo sapiens OX=9606 GN=EPG5 PE=1 SV=2	Q9HCE0 [199-211]	1931.03					1.66445
[Q].AVKTTPR.[Q]	Q9NPI6	mRNA-decapping enzyme 1A OS=Homo sapiens OX=9606 GN=DCP1A PE=1 SV=3	Q9NPI6 [344-350]	1230.79	2.08697
[Q].SQSKDKSTTPGGTGIKPFLER.[F]	Q9NQW6	Anillin OS=Homo sapiens OX=9606 GN=ANLN PE=1 SV=2	Q9NQW6 [356-376]	3150.83	2.30769				3.07497				2.87509
[Q].SLSQTIECLQQGGHEEGLVHEKAR.[Q]	Q9NSK0	Kinesin light chain 4 OS=Homo sapiens OX=9606 GN=KLC4 PE=1 SV=3	Q9NSK0 [46-69]	3164.65							1.40738
[Q].SEHSKAILAR.[S]	Q9NUQ3	Gamma-taxilin OS=Homo sapiens OX=9606 GN=TXLNG PE=1 SV=2	Q9NUQ3 [196-205]	1569.95	1.54074	1.23675
[M].TAIKHALQR.[D]	Q9NV70	Exocyst complex component 1 OS=Homo sapiens OX=9606 GN=EXOC1 PE=1 SV=4	Q9NV70 [2-10]	1308.79		1.43152								1.61865
[H].SAKNTPSQHSHSIQHSPER.[S]	Q9NYF8	Bcl-2-associated transcription factor 1 OS=Homo sapiens OX=9606 GN=BCLAF1 PE=1 SV=2	Q9NYF8 [253-271]	2586.35		2.50979
[H].GDTEGTVPGNALVVDPDKPFR.[K]	Q9NZN4	EH domain-containing protein 2 OS=Homo sapiens OX=9606 GN=EHD2 PE=1 SV=2	Q9NZN4 [103-123]	2642.42			1.79519	1.26985
[M].SSQGSDDEQIKR.[E]	Q9P0V9	Septin-10 OS=Homo sapiens OX=9606 GN=SEPTIN10 PE=1 SV=2	Q9P0V9 [24-35]	1807.96								1.33875
[Q].SHMATKTTCMSSQGSDDEQIKR.[E]	Q9P0V9	Septin-10 OS=Homo sapiens OX=9606 GN=SEPTIN10 PE=1 SV=2	Q9P0V9 [14-35]	3217.59	3.48597	2.83286	2.4171
[H].SKLQSSEAEVR.[S]	Q9P2E9	Ribosome-binding protein 1 OS=Homo sapiens OX=9606 GN=RRBP1 PE=1 SV=5	Q9P2E9 [920-930]	1691.97											1.69526
[Q].AECDQYR.[S]	Q9P2E9	Ribosome-binding protein 1 OS=Homo sapiens OX=9606 GN=RRBP1 PE=1 SV=5	Q9P2E9 [1126-1132]	1170.54	2.86173	1.88733				2.17903		3.18549				1.40332
[Q].ASYREHVKEVQQLQGKIR.[T]	Q9P2E9	Ribosome-binding protein 1 OS=Homo sapiens OX=9606 GN=RRBP1 PE=1 SV=5	Q9P2E9 [764-781]	2856.68												1.65546
[Q].SSEAEVR.[S]	Q9P2E9	Ribosome-binding protein 1 OS=Homo sapiens OX=9606 GN=RRBP1 PE=1 SV=5	Q9P2E9 [924-930]	1006.54						2.87294
[Q].FKSTPDLLR.[D]	Q9P2M7	Cingulin OS=Homo sapiens OX=9606 GN=CGN PE=1 SV=2	Q9P2M7 [286-294]	1534.94		2.64266
[Q].SFEEPRR.[S]	Q9P2M7	Cingulin OS=Homo sapiens OX=9606 GN=CGN PE=1 SV=2	Q9P2M7 [270-276]	1149.62										1.10434
[Q].SQESDLKSQEDDLNR.[A]	Q9UBC2	Epidermal growth factor receptor substrate 15-like 1 OS=Homo sapiens OX=9606 GN=EPS15L1 PE=1 SV=1	Q9UBC2 [486-500]	2222.13		1.65604			2.17523			2.23785
[M].SSKTASTNNIAQAR.[R]	Q9UBI6	Guanine nucleotide-binding protein G(I)/G(S)/G(O) subunit gamma-12 OS=Homo sapiens OX=9606 GN=GNG12 PE=1 SV=3	Q9UBI6 [2-15]	1719.92												-1.01043
[Q].SESGAVPKR.[K]	Q9UBP0	Spastin OS=Homo sapiens OX=9606 GN=SPAST PE=1 SV=1	Q9UBP0 [227-235]	1388.83	1.43037
[Q].FYPKANIVAYHDSIMNPDYNVEFFR.[Q]	Q9UBT2	SUMO-activating enzyme subunit 2 OS=Homo sapiens OX=9606 GN=UBA2 PE=1 SV=2	Q9UBT2 [83-107]	3524.77	1.67676
[N].SSVKTGNESGSNLSDSGSVKRGEKDLR.[L]	Q9UDT6	CAP-Gly domain-containing linker protein 2 OS=Homo sapiens OX=9606 GN=CLIP2 PE=1 SV=1	Q9UDT6 [194-220]	3711.04					1.64063		1.55267
[Q].ASPPLDQDDR.[A]	Q9UDY2	Tight junction protein ZO-2 OS=Homo sapiens OX=9606 GN=TJP2 PE=1 SV=2	Q9UDY2 [129-138]	1342.68	1.77693	1.25759	1.94168		2.46602	1.92564	2.16844	1.31214	1.50973	2.54604	1.48825	1.2754
[Q].ASPPLDQDDRAFEVMDEFDGR.[S]	Q9UDY2	Tight junction protein ZO-2 OS=Homo sapiens OX=9606 GN=TJP2 PE=1 SV=2	Q9UDY2 [129-149]	2655.22					2.05533		1.65859	1.27586			1.95444
[Q].AALCKPR.[Q]	Q9UEW8	STE20/SPS1-related proline-alanine-rich protein kinase OS=Homo sapiens OX=9606 GN=STK39 PE=1 SV=3	Q9UEW8 [79-85]	1273.78	3.97531
[R].FSTELER.[E]	Q9UH65	Switch-associated protein 70 OS=Homo sapiens OX=9606 GN=SWAP70 PE=1 SV=1	Q9UH65 [387-393]	1110.6												1.88447
[R].FSTELEREKLIR.[Q]	Q9UH65	Switch-associated protein 70 OS=Homo sapiens OX=9606 GN=SWAP70 PE=1 SV=1	Q9UH65 [387-398]	1979.17					3.97362		4.56248				3.64157
[Q].STSVKSPKTVSPPIR.[K]	Q9UHB6	LIM domain and actin-binding protein 1 OS=Homo sapiens OX=9606 GN=LIMA1 PE=1 SV=1	Q9UHB6 [599-613]	2271.4	2.60756	2.51461	2.90549	2.63198	5.55952	4.03799	2.8482	3.294	4.46509	4.47578	2.77446	3.29203
[T].SVKSPKTVSPPIR.[K]	Q9UHB6	LIM domain and actin-binding protein 1 OS=Homo sapiens OX=9606 GN=LIMA1 PE=1 SV=1	Q9UHB6 [601-613]	2083.32	1.91131
[E].LSGPKAAEPVSR.[R]	Q9UHD8	Septin-9 OS=Homo sapiens OX=9606 GN=SEPTIN9 PE=1 SV=2	Q9UHD8 [95-106]	1670												-0.957539
[L].SGPKAAEPVSR.[R]	Q9UHD8	Septin-9 OS=Homo sapiens OX=9606 GN=SEPTIN9 PE=1 SV=2	Q9UHD8 [96-106]	1556.92							-1.83593					-0.998457
[Q].SRLEPKPQPPVAEATPR.[S]	Q9UHD8	Septin-9 OS=Homo sapiens OX=9606 GN=SEPTIN9 PE=1 SV=2	Q9UHD8 [221-237]	2331.35					1.55597		1.44172	2.71404	1.12246	1.89207	2.03198	3.00084
[R].LEPKPQPPVAEATPR.[S]	Q9UHD8	Septin-9 OS=Homo sapiens OX=9606 GN=SEPTIN9 PE=1 SV=2	Q9UHD8 [223-237]	2088.22	1.48977				2.35525		2.54786	1.67398	3.28489	1.27738	2.30588	1.34729
[S].SKQVENAGAIGPSR.[F]	Q9UHD8	Septin-9 OS=Homo sapiens OX=9606 GN=SEPTIN9 PE=1 SV=2	Q9UHD8 [116-129]	1872.07												-1.03302
[V].ELSGPKAAEPVSR.[R]	Q9UHD8	Septin-9 OS=Homo sapiens OX=9606 GN=SEPTIN9 PE=1 SV=2	Q9UHD8 [94-106]	1799.04												-0.848495
[Q].HQAKDKGQTAR.[A]	Q9UK59	Lariat debranching enzyme OS=Homo sapiens OX=9606 GN=DBR1 PE=1 SV=2	Q9UK59 [237-247]	1927.14		4.95618
[Q].GNYELLPGNQEKAHLGQFPGHNEFFR.[A]	Q9UKI2	Cdc42 effector protein 3 OS=Homo sapiens OX=9606 GN=CDC42EP3 PE=1 SV=1	Q9UKI2 [61-86]	3457.78						2.15396			0.904148
[M].SLKLQASNVTNKNDPKSINSR.[V]	Q9UKM9	RNA-binding protein Raly OS=Homo sapiens OX=9606 GN=RALY PE=1 SV=1	Q9UKM9 [2-22]	3043.75		-1.28213		-2.11671
[Q].AIKTELTQIKSNIDALLSR.[L]	Q9UKM9	RNA-binding protein Raly OS=Homo sapiens OX=9606 GN=RALY PE=1 SV=1	Q9UKM9 [189-207]	2801.71	2.25127
[Q].ASNVTNKNDPKSINSR.[V]	Q9UKM9	RNA-binding protein Raly OS=Homo sapiens OX=9606 GN=RALY PE=1 SV=1	Q9UKM9 [7-22]	2432.38	2.72176	2.75693	4.39796	3.27892		3.34927	2.55723	2.63809		2.30489		2.00547
[H].AAFQPNSQIGEEMSQNSFIKQYLEKQQELLR.[Q]	Q9UKV3	Apoptotic chromatin condensation inducer in the nucleus OS=Homo sapiens OX=9606 GN=ACIN1 PE=1 SV=2	Q9UKV3 [119-149]	4358.31	1.81851
[Q].STAKHVESR.[K]	Q9UKY7	Protein CDV3 homolog OS=Homo sapiens OX=9606 GN=CDV3 PE=1 SV=1	Q9UKY7 [200-208]	1472.86						3.25271				3.95371		2.61111
[Q].AAENEKVR.[W]	Q9ULJ8	Neurabin-1 OS=Homo sapiens OX=9606 GN=PPP1R9A PE=1 SV=2	Q9ULJ8 [703-710]	1374.81		1.47174
[Q].STYSDTSAQPTCDYGYGTWNSGTNR.[G]	Q9ULX6	A-kinase anchor protein 8-like OS=Homo sapiens OX=9606 GN=AKAP8L PE=1 SV=4	Q9ULX6 [16-40]	3018.3	2.64001
[Q].SSQEPEAPPPRDVALLQGR.[A]	Q9UNF1	Melanoma-associated antigen D2 OS=Homo sapiens OX=9606 GN=MAGED2 PE=1 SV=2	Q9UNF1 [264-282]	2276.22									1.20018
[Q].SEYGGETIPGPAFNPASHPASAPTSSSSSAFRPVMPSR.[Q]	Q9UNN5	FAS-associated factor 1 OS=Homo sapiens OX=9606 GN=FAF1 PE=1 SV=2	Q9UNN5 [54-91]	4076.96						2.36882
[Q].GKLAEVSQR.[F]	Q9UPN3	Microtubule-actin cross-linking factor 1, isoforms 1/2/3/5 OS=Homo sapiens OX=9606 GN=MACF1 PE=1 SV=4	Q9UPN3 [4193-4201]	1445.88		2.26364
[Q].SNRENLEQAFEVAER.[L]	Q9UPN3	Microtubule-actin cross-linking factor 1, isoforms 1/2/3/5 OS=Homo sapiens OX=9606 GN=MACF1 PE=1 SV=4	Q9UPN3 [250-264]	2021.02							1.40889
[Q].SDSSSYPTVDSNSLLGQSR.[L]	Q9UQ35	Serine/arginine repetitive matrix protein 2 OS=Homo sapiens OX=9606 GN=SRRM2 PE=1 SV=2	Q9UQ35 [1140-1158]	2229.08	1.91395		2.52711						1.03887
[Q].SGSDSSPEPKAPAPR.[A]	Q9UQ35	Serine/arginine repetitive matrix protein 2 OS=Homo sapiens OX=9606 GN=SRRM2 PE=1 SV=2	Q9UQ35 [1616-1630]	1941.04	1.43411
[Q].SKSQTSPKGGR.[S]	Q9UQ35	Serine/arginine repetitive matrix protein 2 OS=Homo sapiens OX=9606 GN=SRRM2 PE=1 SV=2	Q9UQ35 [1088-1098]	1820.1						2.54938				2.89669
[Q].AIAEQVDKAVSKTSR.[D]	Q9Y2D5	A-kinase anchor protein 2 OS=Homo sapiens OX=9606 GN=AKAP2 PE=1 SV=3	Q9Y2D5 [581-595]	2290.37			1.57666
[W].AEDGEFTSAR.[A]	Q9Y2D5	A-kinase anchor protein 2 OS=Homo sapiens OX=9606 GN=AKAP2 PE=1 SV=3	Q9Y2D5 [432-441]	1311.64								1.37232
[Q].AITASSANLR.[H]	Q9Y2K7	Lysine-specific demethylase 2A OS=Homo sapiens OX=9606 GN=KDM2A PE=1 SV=3	Q9Y2K7 [821-830]	1232.72	2.15603				2.13055					1.26071		0.868732
[H].KASRPALSLQETR.[K]	Q9Y2U5	Mitogen-activated protein kinase kinase kinase 2 OS=Homo sapiens OX=9606 GN=MAP3K2 PE=1 SV=2	Q9Y2U5 [19-31]	1915.15	1.44853				2.29296
[Q].ASVGLLDTPR.[S]	Q9Y2V2	Calcium-regulated heat-stable protein 1 OS=Homo sapiens OX=9606 GN=CARHSP1 PE=1 SV=2	Q9Y2V2 [16-25]	1257.74			2.38749
[Q].SESQKLEIR.[A]	Q9Y2V7	Conserved oligomeric Golgi complex subunit 6 OS=Homo sapiens OX=9606 GN=COG6 PE=1 SV=2	Q9Y2V7 [141-149]	1547.92	2.06808	2.04295
[Q].ADPNKVSAR.[A]	Q9Y3I0	RNA-splicing ligase RtcB homolog OS=Homo sapiens OX=9606 GN=RTCB PE=1 SV=1	Q9Y3I0 [202-210]	1415.84			2.94652
[Q].AAKGLAGAVSELLR.[S]	Q9Y490	Talin-1 OS=Homo sapiens OX=9606 GN=TLN1 PE=1 SV=3	Q9Y490 [611-624]	1814.13											1.86787	2.07207
[Q].KADVVAQSR.[I]	Q9Y4B6	DDB1- and CUL4-associated factor 1 OS=Homo sapiens OX=9606 GN=DCAF1 PE=1 SV=3	Q9Y4B6 [834-842]	1431.87	3.74177	1.56465				1.853
[M].SENTEGSAQAPQLPR.[K]	Q9Y4K4	Mitogen-activated protein kinase kinase kinase kinase 5 OS=Homo sapiens OX=9606 GN=MAP4K5 PE=1 SV=2	Q9Y4K4 [457-471]	1813.92				1.28695				2.47771
[N].GQQAALASQYR.[A]	Q9Y520	Protein PRRC2C OS=Homo sapiens OX=9606 GN=PRRC2C PE=1 SV=4	Q9Y520 [232-242]	1421.77						1.77194
[Q].AAGDQEKKEKETNDDNYGPGPSLRPPNVACWR.[D]	Q9Y520	Protein PRRC2C OS=Homo sapiens OX=9606 GN=PRRC2C PE=1 SV=4	Q9Y520 [148-179]	4516.34					2.3121
[Q].SLSRPAQVSQPFR.[G]	Q9Y520	Protein PRRC2C OS=Homo sapiens OX=9606 GN=PRRC2C PE=1 SV=4	Q9Y520 [2625-2637]	1701.96	1.44393
[G].IGFGDIFKEGSVKLR.[T]	Q9Y5K6	CD2-associated protein OS=Homo sapiens OX=9606 GN=CD2AP PE=1 SV=1	Q9Y5K6 [214-228]	2353.42	-2.0898
[Q].SLGPKTQSVEITKTDTEGKIKAKEYCR.[T]	Q9Y5K6	CD2-associated protein OS=Homo sapiens OX=9606 GN=CD2AP PE=1 SV=1	Q9Y5K6 [249-275]	4442.59		1.62126			3.48123			1.63098
[R].GIGFGDIFKEGSVKLR.[T]	Q9Y5K6	CD2-associated protein OS=Homo sapiens OX=9606 GN=CD2AP PE=1 SV=1	Q9Y5K6 [213-228]	2410.44							-2.4874
[M].SGKDRIEIFPSR.[M]	Q9Y5K8	V-type proton ATPase subunit D OS=Homo sapiens OX=9606 GN=ATP6V1D PE=1 SV=1	Q9Y5K8 [2-13]	1675.93								1.47275				0.95836
[Q].SNTLTKDEDVQR.[D]	Q9Y5S2	Serine/threonine-protein kinase MRCK beta OS=Homo sapiens OX=9606 GN=CDC42BPB PE=1 SV=2	Q9Y5S2 [421-432]	1864.02	2.6574	1.4743	2.68644	1.6657	3.02257	1.8204	2.42443	1.58836			1.46889
[Q].SNTLTKDEDVQRDLEHSLQMEAYER.[R]	Q9Y5S2	Serine/threonine-protein kinase MRCK beta OS=Homo sapiens OX=9606 GN=CDC42BPB PE=1 SV=2	Q9Y5S2 [421-445]	3481.73							1.63583
[Q].SLLAKQPPTAAGRPVDASPR.[V]	Q9Y6G9	Cytoplasmic dynein 1 light intermediate chain 1 OS=Homo sapiens OX=9606 GN=DYNC1LI1 PE=1 SV=3	Q9Y6G9 [381-400]	2490.46			1.51854
[Q].SSAAESKPEEQVSGLNR.[T]	Q9Y6H5	Synphilin-1 OS=Homo sapiens OX=9606 GN=SNCAIP PE=1 SV=2	Q9Y6H5 [287-303]	2247.2			1.6123	1.33062
[A].YHQLFQEYDNHIKSSVVGSER.[K]	Q9Y6K9	NF-kappa-B essential modulator OS=Homo sapiens OX=9606 GN=IKBKG PE=1 SV=2	Q9Y6K9 [234-254]	2994.55					2.38642
[Q].VAYHQLFQEYDNHIKSSVVGSER.[K]	Q9Y6K9	NF-kappa-B essential modulator OS=Homo sapiens OX=9606 GN=IKBKG PE=1 SV=2	Q9Y6K9 [232-254]	3164.65	1.41749		1.31821		2.11054		1.84427				1.43694

## Sheet: Cleavages_Q_P1
					COV2				NL63				COV1
Annotated Sequence	Master Protein Accessions	Description	Positions in Master Proteins	Theo. MH+ [Da]	H441 FAIMS	H441 Q	Endo FAIMS	Endo Q	H441 FAIMS	H441 Q	HMPEC FAIMS	HMPEC Q	H441 FAIMS	H441 Q	HMPEC FAIMS	HMPEC Q
[Q].ALKDPEPVLR.[L]	A6NFQ2	TRPM8 channel-associated factor 2 OS=Homo sapiens OX=9606 GN=TCAF2 PE=1 SV=2	A6NFQ2 [680-689]	1595.99			2.03293		1.7163
[Q].AQLAAAAEIDEEPVSKAKQSR.[S]	E9PAV3	Nascent polypeptide-associated complex subunit alpha, muscle-specific form OS=Homo sapiens OX=9606 GN=NACA PE=1 SV=1	E9PAV3 [1914-1934]	2899.65					1.73911
[Q].SDHVIETLTKTALSANR.[V]	O00159	Unconventional myosin-Ic OS=Homo sapiens OX=9606 GN=MYO1C PE=1 SV=4	O00159 [996-1012]	2314.31	1.53054		1.34523
[Q].ATAVGPKDLR.[S]	O00213	Amyloid-beta A4 precursor protein-binding family B member 1 OS=Homo sapiens OX=9606 GN=APBB1 PE=1 SV=2	O00213 [42-51]	1485.92								1.48664				1.91794
[Q].ALGVAEGGER.[C]	O00459	Phosphatidylinositol 3-kinase regulatory subunit beta OS=Homo sapiens OX=9606 GN=PIK3R2 PE=1 SV=2	O00459 [40-49]	1187.66					2.19526	1.3634
[Q].VKIPSKEEEADMSSPTQR.[T]	O00515	Ladinin-1 OS=Homo sapiens OX=9606 GN=LAD1 PE=1 SV=2	O00515 [343-360]	2735.49	2.20225	2.13665			5.36115	4.73278			3.37518
[Q].AKHGDPGDAAQQEAKHR.[E]	O14737	Programmed cell death protein 5 OS=Homo sapiens OX=9606 GN=PDCD5 PE=1 SV=3	O14737 [19-35]	2503.37								1.95337		1.34477	2.39996	2.20729
[Q].SALDFLAGPGSLGGASGR.[D]	O14976	Cyclin-G-associated kinase OS=Homo sapiens OX=9606 GN=GAK PE=1 SV=2	O14976 [6-23]	1862				1.33094
[Q].AAELIDSEFR.[A]	O14981	TATA-binding protein-associated factor 172 OS=Homo sapiens OX=9606 GN=BTAF1 PE=1 SV=2	O14981 [192-201]	1379.74												0.848789
[Q].SGSHLANNSDPESTFR.[Q]	O15027	Protein transport protein Sec16A OS=Homo sapiens OX=9606 GN=SEC16A PE=1 SV=4	O15027 [288-303]	1947.94						1.84726				1.20218
[Q].SGSHLANNSDPESTFRQNPR.[I]	O15027	Protein transport protein Sec16A OS=Homo sapiens OX=9606 GN=SEC16A PE=1 SV=4	O15027 [288-307]	2443.19								1.32277
[Q].GAEHGKKGR.[G]	O43237	Cytoplasmic dynein 1 light intermediate chain 2 OS=Homo sapiens OX=9606 GN=DYNC1LI2 PE=1 SV=1	O43237 [76-84]	1627		4.40463
[Q].AQSLSTVGPR.[L]	O43290	U4/U6.U5 tri-snRNP-associated protein 1 OS=Homo sapiens OX=9606 GN=SART1 PE=1 SV=1	O43290 [376-385]	1244.72	3.06857	1.72667	1.98575	1.7109	1.92616	1.59801	3.35871	1.65507		1.2995		1.3878
[Q].SLSTVGPR.[L]	O43290	U4/U6.U5 tri-snRNP-associated protein 1 OS=Homo sapiens OX=9606 GN=SART1 PE=1 SV=1	O43290 [378-385]	1045.62	1.30264
[Q].AEGILLPR.[Y]	O43314	Inositol hexakisphosphate and diphosphoinositol-pentakisphosphate kinase 2 OS=Homo sapiens OX=9606 GN=PPIP5K2 PE=1 SV=3	O43314 [143-150]	1097.69				1.45019
[Q].ASPAKPSGETAADSMIPEEEDDEDDEDGGGR.[A]	O43524	Forkhead box protein O3 OS=Homo sapiens OX=9606 GN=FOXO3 PE=1 SV=1	O43524 [42-72]	3651.61					1.94614			1.41509
[Q].GVESVKKEIDDSVLGQTGPYR.[R]	O43615	Mitochondrial import inner membrane translocase subunit TIM44 OS=Homo sapiens OX=9606 GN=TIMM44 PE=1 SV=2	O43615 [182-202]	2964.66	2.92392
[Q].GDEEPSAPPTSTQAQQKESIQAVR.[R]	O60231	Pre-mRNA-splicing factor ATP-dependent RNA helicase DHX16 OS=Homo sapiens OX=9606 GN=DHX16 PE=1 SV=2	O60231 [373-396]	3012.56	1.76642	3.17353			2.68804	2.43085
[Q].GDEEPSAPPTSTQAQQKESIQAVRR.[S]	O60231	Pre-mRNA-splicing factor ATP-dependent RNA helicase DHX16 OS=Homo sapiens OX=9606 GN=DHX16 PE=1 SV=2	O60231 [373-397]	3168.66						1.57078	2.09617	1.56584
[Q].ALQKQVETR.[S]	O60333	Kinesin-like protein KIF1B OS=Homo sapiens OX=9606 GN=KIF1B PE=1 SV=5	O60333 [713-721]	1530.94	2.65336		2.97995	1.81408	3.5319	1.69988	3.42305	1.51276
[Q].SAKAAYEHFHR.[G]	O60437	Periplakin OS=Homo sapiens OX=9606 GN=PPL PE=1 SV=4	O60437 [727-737]	1774.98	2.25061
[Q].SEINMAATETR.[D]	O60437	Periplakin OS=Homo sapiens OX=9606 GN=PPL PE=1 SV=4	O60437 [1584-1594]	1467.73	1.55302
[Q].SPATKVKEEEAALAAKFTEVYAINR.[Q]	O60437	Periplakin OS=Homo sapiens OX=9606 GN=PPL PE=1 SV=4	O60437 [830-854]	3653.11					2.04185
[Q].SGVDKTKSVVTGGVQSVMGSR.[L]	O60664	Perilipin-3 OS=Homo sapiens OX=9606 GN=PLIN3 PE=1 SV=3	O60664 [160-180]	2782.57	1.98977				3.53694	1.43326	3.60381	1.76224
[Q].SGVDKTKSVVTGGVQSVMGSR.[L]	O60664	Perilipin-3 OS=Homo sapiens OX=9606 GN=PLIN3 PE=1 SV=3	O60664 [160-180]	2766.58	1.95778
[Q].ALSGAGILR.[M]	O60749	Sorting nexin-2 OS=Homo sapiens OX=9606 GN=SNX2 PE=1 SV=2	O60749 [275-283]	1086.68	1.36981			1.158
[Q].GETETIIATKTTDVEGR.[L]	O60763	General vesicular transport factor p115 OS=Homo sapiens OX=9606 GN=USO1 PE=1 SV=2	O60763 [833-849]	2279.25		1.41041
[Q].AKVIDTQQKVKLADIQIEQLNR.[T]	O60925	Prefoldin subunit 1 OS=Homo sapiens OX=9606 GN=PFDN1 PE=1 SV=2	O60925 [18-39]	3468.11	2.10681				2.8201	3.29081	3.73615	3.26269	2.58363	3.34834	4.25656	2.69626
[Q].AKHDLLQKTLGESQR.[T]	O75044	SLIT-ROBO Rho GTPase-activating protein 2 OS=Homo sapiens OX=9606 GN=SRGAP2 PE=1 SV=3	O75044 [469-483]	2411.43			1.65411
[Q].AQGPGLKEAFTNKPNVFTVVTR.[G]	O75369	Filamin-B OS=Homo sapiens OX=9606 GN=FLNB PE=1 SV=2	O75369 [1333-1354]	3061.78			1.37959	1.36715			1.85926	1.93036
[Q].SFTVDSSKAGLAPLEVR.[V]	O75369	Filamin-B OS=Homo sapiens OX=9606 GN=FLNB PE=1 SV=2	O75369 [1442-1458]	2235.27	2.04673		1.67316	1.35519	1.71666	1.87544
[Q].ASYTQETPKPSVGSISLGLPR.[Q]	O75376	Nuclear receptor corepressor 1 OS=Homo sapiens OX=9606 GN=NCOR1 PE=1 SV=2	O75376 [1072-1092]	2646.49					1.77008	1.36315
[Q].GVSAASSGR.[I]	O75382	Tripartite motif-containing protein 3 OS=Homo sapiens OX=9606 GN=TRIM3 PE=1 SV=2	O75382 [491-499]	1020.56								2.38772
[Q].AKDVEGSTSPQIGDKVEFSISDKQRPGQQVATCVR.[L]	O75534	Cold shock domain-containing protein E1 OS=Homo sapiens OX=9606 GN=CSDE1 PE=1 SV=2	O75534 [474-508]	4734.57			1.40461
[Q].SLAKKICSHSAPEQQAR.[T]	O75683	Surfeit locus protein 6 OS=Homo sapiens OX=9606 GN=SURF6 PE=1 SV=3	O75683 [13-29]	2598.48	2.01903	1.72472	2.18123		1.73754		1.67542	2.06222
[Q].GFTNQQAVEVLR.[H]	O75970	Multiple PDZ domain protein OS=Homo sapiens OX=9606 GN=MPDZ PE=1 SV=2	O75970 [438-449]	1590.88								1.36415
[Q].SLAALDSR.[S]	O94868	F-BAR and double SH3 domains protein 2 OS=Homo sapiens OX=9606 GN=FCHSD2 PE=1 SV=3	O94868 [539-546]	1061.62							2.45334
[Q].HERPASLYQSSIDR.[S]	O94875	Sorbin and SH3 domain-containing protein 2 OS=Homo sapiens OX=9606 GN=SORBS2 PE=1 SV=3	O94875 [225-238]	1887.99			1.72478				1.40326
[Q].AQNEPLTQKPHQQEMEVEQPCIQEVKR.[H]	O95104	SR-related and CTD-associated factor 4 OS=Homo sapiens OX=9606 GN=SCAF4 PE=1 SV=3	O95104 [400-426]	3978.08	1.39628
[Q].DNSWIKKRPEEEKDENYGR.[V]	O95171	Sciellin OS=Homo sapiens OX=9606 GN=SCEL PE=1 SV=2	O95171 [42-60]	3309.8					5.41207	3.20412
[Q].RSDKGEELDNLIKMNKSLNR.[N]	O95171	Sciellin OS=Homo sapiens OX=9606 GN=SCEL PE=1 SV=2	O95171 [247-266]	3292.88					2.76356	2.8436
[Q].RSDKGEELDNLIKMNKSLNRNQGLDSLFR.[A]	O95171	Sciellin OS=Homo sapiens OX=9606 GN=SCEL PE=1 SV=2	O95171 [247-275]	4323.4					2.27704
[Q].SHLLTEPVKDHNWR.[Y]	O95361	Tripartite motif-containing protein 16 OS=Homo sapiens OX=9606 GN=TRIM16 PE=1 SV=3	O95361 [116-129]	2190.22									1.1903
[Q].GVGDEEDEDEIIVPKKKLVDPVAGSGGPGSR.[F]	O95400	CD2 antigen cytoplasmic tail-binding protein 2 OS=Homo sapiens OX=9606 GN=CD2BP2 PE=1 SV=1	O95400 [10-40]	4066.25	2.17631	1.39914	2.88672
[Q].SCTGLVTHR.[L]	O95425	Supervillin OS=Homo sapiens OX=9606 GN=SVIL PE=1 SV=2	O95425 [25-33]	1259.67										1.04076		0.805481
[Q].SSPQPESLRPVNLTQER.[N]	O95487	Protein transport protein Sec24B OS=Homo sapiens OX=9606 GN=SEC24B PE=1 SV=2	O95487 [515-531]	2167.17	1.34293	1.74321	1.43631		2.62689	1.38528		1.28027		1.40506	1.13206	1.22423
[Q].GVQDGDLEADTER.[A]	O95613	Pericentrin OS=Homo sapiens OX=9606 GN=PCNT PE=1 SV=4	O95613 [654-666]	1633.79		1.38235				3.28815		2.65315
[Q].GLEGRENLAR.[D]	O95684	FGFR1 oncogene partner OS=Homo sapiens OX=9606 GN=FGFR1OP PE=1 SV=1	O95684 [103-112]	1343.76					2.88381		2.48911
[Q].ASTSNTVSKLLEKSR.[K]	O95810	Caveolae-associated protein 2 OS=Homo sapiens OX=9606 GN=CAVIN2 PE=1 SV=3	O95810 [105-119]	2308.38		1.56536	2.52524	2.66171	2.33401		2.03839	1.95019
[Q].SSSSSSRPPTR.[A]	O96013	Serine/threonine-protein kinase PAK 4 OS=Homo sapiens OX=9606 GN=PAK4 PE=1 SV=1	O96013 [242-252]	1377.73								4.1349
[Q].HGSLFLR.[T]	P00338	L-lactate dehydrogenase A chain OS=Homo sapiens OX=9606 GN=LDHA PE=1 SV=2	P00338 [67-73]	1058.63		1.93792
[Q].ASSTPLSPTR.[I]	P02545	Prelamin-A/C OS=Homo sapiens OX=9606 GN=LMNA PE=1 SV=1	P02545 [16-25]	1245.7	3.2184	4.63932	2.6141	1.70853			2.14705	1.40312			1.64596	0.947252
[Q].EKEDLQELNDR.[L]	P02545	Prelamin-A/C OS=Homo sapiens OX=9606 GN=LMNA PE=1 SV=1	P02545 [31-41]	1846.99	2.10183	1.34371	1.58003	1.42539	1.98734		1.81045	2.76853
[Q].EKEDLQELNDRLAVYIDR.[V]	P02545	Prelamin-A/C OS=Homo sapiens OX=9606 GN=LMNA PE=1 SV=1	P02545 [31-48]	2677.46					1.73322		1.34266
[Q].EKEDLQELNDRLAVYIDRVR.[S]	P02545	Prelamin-A/C OS=Homo sapiens OX=9606 GN=LMNA PE=1 SV=1	P02545 [31-50]	2932.63							1.27997
[Q].ATVCDEKIGWR.[N]	P05106	Integrin beta-3 OS=Homo sapiens OX=9606 GN=ITGB3 PE=1 SV=2	P05106 [255-265]	1792.98				1.32327
[Q].AQAADKIHSSFR.[S]	P05120	Plasminogen activator inhibitor 2 OS=Homo sapiens OX=9606 GN=SERPINB2 PE=1 SV=2	P05120 [97-108]	1789.01								1.48817				1.89084
[Q].SAEVGAAETTLTELR.[R]	P05783	Keratin, type I cytoskeletal 18 OS=Homo sapiens OX=9606 GN=KRT18 PE=1 SV=2	P05783 [286-300]	1776.95	1.34539
[Q].SAEVGAAETTLTELRR.[T]	P05783	Keratin, type I cytoskeletal 18 OS=Homo sapiens OX=9606 GN=KRT18 PE=1 SV=2	P05783 [286-301]	1933.06	1.68435	1.19632			1.45709
[Q].AEIEGLKGQR.[A]	P05787	Keratin, type II cytoskeletal 8 OS=Homo sapiens OX=9606 GN=KRT8 PE=1 SV=7	P05787 [319-328]	1558.93	2.60137	4.3817			2.47122	2.63118			1.78577	1.75639
[Q].GLVEDFKNKYEDEINKR.[T]	P05787	Keratin, type II cytoskeletal 8 OS=Homo sapiens OX=9606 GN=KRT8 PE=1 SV=7	P05787 [170-186]	3013.71	2.69169	1.93266
[Q].SLAGKHGDDLRR.[T]	P05787	Keratin, type II cytoskeletal 8 OS=Homo sapiens OX=9606 GN=KRT8 PE=1 SV=7	P05787 [291-302]	1783.03	1.47382
[Q].SLLSPLVLEVDPNIQAVR.[T]	P05787	Keratin, type II cytoskeletal 8 OS=Homo sapiens OX=9606 GN=KRT8 PE=1 SV=7	P05787 [71-88]	2192.29	2.30183
[Q].AGQCGNQIGAKFWEVISDEHGIDPTGTYHGDSDLQLDR.[I]	P07437	Tubulin beta chain OS=Homo sapiens OX=9606 GN=TUBB PE=1 SV=2	P07437 [9-46]	4645.24	2.53404	3.63527	3.24492	2.07074			2.09059
[Q].GGGLSSSGAGEGQGPKKQTR.[L]	P07814	Bifunctional glutamate/proline--tRNA ligase OS=Homo sapiens OX=9606 GN=EPRS PE=1 SV=5	P07814 [994-1013]	2546.43					2.11659	3.24604	2.25679	1.991
[Q].AAYVSKPGAQLAR.[Q]	P08581	Hepatocyte growth factor receptor OS=Homo sapiens OX=9606 GN=MET PE=1 SV=4	P08581 [319-331]	1790.07	2.42143	1.90236			2.14175	2.37222			2.69351	1.68
[Q].AQIQEQHVQIDVDVSKPDLTAALR.[D]	P08670	Vimentin OS=Homo sapiens OX=9606 GN=VIM PE=1 SV=4	P08670 [247-270]	3132.74			1.77429	1.39018
[Q].AQIQEQHVQIDVDVSKPDLTAALRDVR.[Q]	P08670	Vimentin OS=Homo sapiens OX=9606 GN=VIM PE=1 SV=4	P08670 [247-273]	3502.94								1.44074
[Q].ELNDRFANYIDKVR.[F]	P08670	Vimentin OS=Homo sapiens OX=9606 GN=VIM PE=1 SV=4	P08670 [109-122]	2211.23							1.80204
[Q].SFRQDVDNASLAR.[L]	P08670	Vimentin OS=Homo sapiens OX=9606 GN=VIM PE=1 SV=4	P08670 [205-217]	1707.9			1.88898				2.76127	2.3666			0.860392	1.55701
[Q].AQAGKHGDDLR.[N]	P08729	Keratin, type II cytoskeletal 7 OS=Homo sapiens OX=9606 GN=KRT7 PE=1 SV=5	P08729 [292-302]	1625.91	3.33689	4.60664		2.69953	1.68864	2.4337				1.62351
[Q].AQAGKHGDDLRNTR.[N]	P08729	Keratin, type II cytoskeletal 7 OS=Homo sapiens OX=9606 GN=KRT7 PE=1 SV=5	P08729 [292-305]	1997.1		2.47069
[Q].EQKSAKSSRLPDIFEAQIAGLR.[G]	P08729	Keratin, type II cytoskeletal 7 OS=Homo sapiens OX=9606 GN=KRT7 PE=1 SV=5	P08729 [128-149]	3131.81					1.58785
[Q].SLLAPLRLDADPSLQR.[V]	P08729	Keratin, type II cytoskeletal 7 OS=Homo sapiens OX=9606 GN=KRT7 PE=1 SV=5	P08729 [71-86]	1994.16	1.59038	1.56023
[Q].SQISDTSVVLSMDNSR.[S]	P08729;P05787	Keratin, type II cytoskeletal 7 OS=Homo sapiens OX=9606 GN=KRT7 PE=1 SV=5 Keratin, type II cytoskeletal 8 OS=Homo sapiens OX=9606 GN=KRT8 PE=1 SV=7	P08729 [238-253];P05787 [237-252]	1983.99					2.76151
[Q].AEIVPVTTTVHDDKGTKR.[S]	P09110	3-ketoacyl-CoA thiolase, peroxisomal OS=Homo sapiens OX=9606 GN=ACAA1 PE=1 SV=2	P09110 [221-238]	2654.54			2.20857
[Q].ADRLTQEPESIR.[K]	P09497	Clathrin light chain B OS=Homo sapiens OX=9606 GN=CLTB PE=1 SV=1	P09497 [93-104]	1643.89												0.766919
[Q].GLDLAPILR.[A]	P0CG12	Decreased expression in renal and prostate cancer protein OS=Homo sapiens OX=9606 GN=DERPC PE=1 SV=1	P0CG12 [272-280]	1196.76	1.82905
[Q].GVDLLADAVAVTMGPKGR.[T]	P10809	60 kDa heat shock protein, mitochondrial OS=Homo sapiens OX=9606 GN=HSPD1 PE=1 SV=2	P10809 [43-60]	2244.28	4.63407	3.04464	4.47664	3.29406	4.49434	5.45736	4.13056	4.5075	2.77815	3.91295	2.83958	2.75304
[Q].GVDLLADAVAVTMGPKGR.[T]	P10809	60 kDa heat shock protein, mitochondrial OS=Homo sapiens OX=9606 GN=HSPD1 PE=1 SV=2	P10809 [43-60]	2228.28	2.4616	2.21836
[Q].AAILSGDKSENVQDLLLLDVTPLSLGIETAGGVMTVLIKR.[N]	P11142	Heat shock cognate 71 kDa protein OS=Homo sapiens OX=9606 GN=HSPA8 PE=1 SV=1	P11142 [377-416]	4853.79							1.52795
[Q].HGKVEIIANDQGNR.[T]	P11142;P0DMV9	Heat shock cognate 71 kDa protein OS=Homo sapiens OX=9606 GN=HSPA8 PE=1 SV=1 Heat shock 70 kDa protein 1B OS=Homo sapiens OX=9606 GN=HSPA1B PE=1 SV=1	P11142 [23-36];P0DMV9 [23-36]	2009.13	1.88234		2.38938	1.38336
[Q].GQVDKHYAGLKDVAEER.[K]	P11277	Spectrin beta chain, erythrocytic OS=Homo sapiens OX=9606 GN=SPTB PE=1 SV=5	P11277 [1666-1682]	2602.46	1.91617
[Q].SKAAQPSPSTVPKTEDQRPQLDPYQILGPTSSR.[L]	P11308	Transcriptional regulator ERG OS=Homo sapiens OX=9606 GN=ERG PE=1 SV=2	P11308 [277-309]	4267.33			2.01368
[Q].FHDVAGDIFHQQCKR.[N]	P11413	Glucose-6-phosphate 1-dehydrogenase OS=Homo sapiens OX=9606 GN=G6PD PE=1 SV=4	P11413 [373-387]	2316.21			2.88442
[Q].ALEKELVDR.[H]	P11498	Pyruvate carboxylase, mitochondrial OS=Homo sapiens OX=9606 GN=PC PE=1 SV=2	P11498 [989-997]	1530.93		1.48331
[Q].VGNRDDSNLYINVKLKAAEEIGIKATHIKLPR.[T]	P11586	C-1-tetrahydrofolate synthase, cytoplasmic OS=Homo sapiens OX=9606 GN=MTHFD1 PE=1 SV=3	P11586 [43-74]	4721.82					4.30622
[Q].SMDSSHVSLVQLTLR.[S]	P12004	Proliferating cell nuclear antigen OS=Homo sapiens OX=9606 GN=PCNA PE=1 SV=1	P12004 [39-53]	1918.03					2.19779		1.91611				1.16359
[Q].TIQGILER.[S]	P12270	Nucleoprotein TPR OS=Homo sapiens OX=9606 GN=TPR PE=1 SV=3	P12270 [821-828]	1158.7				1.98409
[Q].GLQTPSCKIQKLSLQNCCLTGAGCGVLSSTLR.[T]	P13489	Ribonuclease inhibitor OS=Homo sapiens OX=9606 GN=RNH1 PE=1 SV=2	P13489 [79-110]	4195.24	1.37198	1.96017		2.33294	3.55037		3.13374				2.68314
[Q].AGKKSLEDQVEMLR.[T]	P14314	Glucosidase 2 subunit beta OS=Homo sapiens OX=9606 GN=PRKCSH PE=1 SV=2	P14314 [164-177]	2307.33	3.72501	2.23948	4.15568	2.21064	4.05853		3.25572	2.27888			2.4067	2.10811
[Q].ALLSGDTQTDATSFYDR.[V]	P14314	Glucosidase 2 subunit beta OS=Homo sapiens OX=9606 GN=PRKCSH PE=1 SV=2	P14314 [255-271]	2090.02		1.48607
[Q].AYQTGKDISTNYYASQKKTFEINPR.[H]	P14625	Endoplasmin OS=Homo sapiens OX=9606 GN=HSP90B1 PE=1 SV=1	P14625 [666-690]	3840.11	3.32749	4.56876	4.29059	3.21279							2.76181
[Q].TGKDISTNYYASQKKTFEINPR.[H]	P14625	Endoplasmin OS=Homo sapiens OX=9606 GN=HSP90B1 PE=1 SV=1	P14625 [669-690]	3477.95			1.25505
[Q].SQEKPDR.[V]	P14868	Aspartate--tRNA ligase, cytoplasmic OS=Homo sapiens OX=9606 GN=DARS PE=1 SV=2	P14868 [37-43]	1317.75		2.75464
[Q].RLAEPSQLLKSAIVHLINYQDDAELATR.[A]	P14923	Junction plakoglobin OS=Homo sapiens OX=9606 GN=JUP PE=1 SV=3	P14923 [115-142]	3623.03	-1.54863
[Q].AASGDVQTYQIR.[T]	P16220	Cyclic AMP-responsive element-binding protein 1 OS=Homo sapiens OX=9606 GN=CREB1 PE=1 SV=2	P16220 [244-255]	1537.82			1.43594	1.22071		1.99549		1.72881		1.54392
[Q].AFELILSPR.[S]	P16949	Stathmin OS=Homo sapiens OX=9606 GN=STMN1 PE=1 SV=3	P16949 [19-27]	1274.77			1.45725	2.15904			1.29006				1.31781
[Q].ASSAASSASPVSR.[A]	P18887	DNA repair protein XRCC1 OS=Homo sapiens OX=9606 GN=XRCC1 PE=1 SV=2	P18887 [218-230]	1406.74	1.86994		2.24975	1.49308	2.08409					4.48176	2.65669	2.03003
[Q].GAVTGKPR.[G]	P18887	DNA repair protein XRCC1 OS=Homo sapiens OX=9606 GN=XRCC1 PE=1 SV=2	P18887 [293-300]	1243.79	2.97932		2.54529	1.94373		1.57608
[Q].TSSSTFGGGSTR.[G]	P19012	Keratin, type I cytoskeletal 15 OS=Homo sapiens OX=9606 GN=KRT15 PE=1 SV=3	P19012 [8-19]	1373.69	1.28221					1.80774
[Q].SGTTNKPNKFTVETR.[G]	P21333	Filamin-A OS=Homo sapiens OX=9606 GN=FLNA PE=1 SV=4	P21333 [1367-1381]	2367.36	4.03321	2.68244	2.37945	3.48455	3.11445	3.29291	2.14056	3.65578
[Q].ALIDSTREPNSSAQIDIVISNKAAVAGLDKAER.[A]	P22102	Trifunctional purine biosynthetic protein adenosine-3 OS=Homo sapiens OX=9606 GN=GART PE=1 SV=1	P22102 [823-855]	4140.32	2.22582	1.98511			2.90618	3.0137
[Q].SKDQITAGNAAR.[K]	P22234	Multifunctional protein ADE2 OS=Homo sapiens OX=9606 GN=PAICS PE=1 SV=3	P22234 [35-46]	1689.96	4.27575	6.27159	4.44597	3.52341	5.34884	6.93804	4.54974	4.80741	6.89849	5.68331	4.29738	3.92698
[Q].SVQVPEFTPKSGVKIHVSDQELQSANASVDDSR.[L]	P22314	Ubiquitin-like modifier-activating enzyme 1 OS=Homo sapiens OX=9606 GN=UBA1 PE=1 SV=3	P22314 [793-825]	4242.26			1.2553
[Q].ADSNYLLSKEYEELKDVGR.[N]	P23467	Receptor-type tyrosine-protein phosphatase beta OS=Homo sapiens OX=9606 GN=PTPRB PE=1 SV=3	P23467 [1697-1715]	2916.59			2.054
[Q].SVQATGPSSPGR.[L]	P23508	Colorectal mutant cancer protein OS=Homo sapiens OX=9606 GN=MCC PE=1 SV=2	P23508 [286-297]	1372.74								1.97506
[Q].GSSLSSESAR.[H]	P25054	Adenomatous polyposis coli protein OS=Homo sapiens OX=9606 GN=APC PE=1 SV=2	P25054 [1339-1348]	1209.63											2.42195
[Q].ASRDQKKTQEQLALEMAELTAR.[I]	P26038	Moesin OS=Homo sapiens OX=9606 GN=MSN PE=1 SV=3	P26038 [406-427]	3220.79			1.67569	1.136	5.12753	4.74138	4.05146	4.23422	2.04815	2.20896	3.29643	1.83854
[Q].ASRDQKKTQEQLALEMAELTAR.[I]	P26038	Moesin OS=Homo sapiens OX=9606 GN=MSN PE=1 SV=3	P26038 [406-427]	3204.8	1.50212				2.06486	1.3913
[Q].KGDTNIKPILQVINIRPITTGNSPPR.[Y]	P27694	Replication protein A 70 kDa DNA-binding subunit OS=Homo sapiens OX=9606 GN=RPA1 PE=1 SV=2	P27694 [16-41]	3530.11			2.03833
[Q].ACEKVGMQIPR.[F]	P28331	NADH-ubiquinone oxidoreductase 75 kDa subunit, mitochondrial OS=Homo sapiens OX=9606 GN=NDUFS1 PE=1 SV=3	P28331 [52-62]	1762.97	1.27038	2.28355
[Q].SKKKILATPPQEDAPSVDIANIR.[M]	P29401	Transketolase OS=Homo sapiens OX=9606 GN=TKT PE=1 SV=3	P29401 [280-302]	3408.04						2.82744		1.54001
[Q].SVPGAHPVPVYAFSIKGPSYGEDVSNTTTAQKR.[K]	P29590	Protein PML OS=Homo sapiens OX=9606 GN=PML PE=1 SV=3	P29590 [445-477]	4148.24			1.79945	1.31838			1.9019
[Q].AVTDDHIR.[M]	P30043	Flavin reductase (NADPH) OS=Homo sapiens OX=9606 GN=BLVRB PE=1 SV=3	P30043 [127-134]	1155.63	1.49977		1.82531	2.53712
[Q].SSESKDTSLETR.[R]	P31939	Bifunctional purine biosynthesis protein PURH OS=Homo sapiens OX=9606 GN=ATIC PE=1 SV=3	P31939 [160-171]	1797.96	3.59134	3.84608	3.03787	3.74709				2.90304
[Q].SSESKDTSLETRR.[Q]	P31939	Bifunctional purine biosynthesis protein PURH OS=Homo sapiens OX=9606 GN=ATIC PE=1 SV=3	P31939 [160-172]	1954.06			2.19782	1.44115		1.615
[Q].GVCDTVLGLLDSHLIKEAGDAESR.[V]	P31947	14-3-3 protein sigma OS=Homo sapiens OX=9606 GN=SFN PE=1 SV=1	P31947 [94-117]	3013.6	1.30463
[Q].SVEVAGSGGAR.[R]	P33121	Long-chain-fatty-acid--CoA ligase 1 OS=Homo sapiens OX=9606 GN=ACSL1 PE=1 SV=1	P33121 [61-71]	1218.66	1.59152
[Q].GEDTVVIASKPYAFDR.[V]	P33176	Kinesin-1 heavy chain OS=Homo sapiens OX=9606 GN=KIF5B PE=1 SV=1	P33176 [35-50]	2226.22	2.54213	2.15805	2.50233
[Q].SDGAAAEDIVASEQSLGQKLVIWGTDVNVAACKENFQR.[F]	P33991	DNA replication licensing factor MCM4 OS=Homo sapiens OX=9606 GN=MCM4 PE=1 SV=5	P33991 [131-168]	4764.49					1.55225
[Q].CAILSPAFKVR.[E]	P34932;Q92598	Heat shock 70 kDa protein 4 OS=Homo sapiens OX=9606 GN=HSPA4 PE=1 SV=4 Heat shock protein 105 kDa OS=Homo sapiens OX=9606 GN=HSPH1 PE=1 SV=1	P34932 [380-390];Q92598 [380-390]	1720.03	2.52371		1.79771		2.74494	2.05271	2.66121	1.46523
[Q].AFLKGTSISTKPPLTKDR.[G]	P35249	Replication factor C subunit 4 OS=Homo sapiens OX=9606 GN=RFC4 PE=1 SV=2	P35249 [3-20]	2876.77		2.54552
[Q].AEKKKMQQNIQELEEQLEEEESAR.[Q]	P35579	Myosin-9 OS=Homo sapiens OX=9606 GN=MYH9 PE=1 SV=4	P35579 [936-959]	3850.07	1.28396
[Q].GKGDSEHKR.[K]	P35579	Myosin-9 OS=Homo sapiens OX=9606 GN=MYH9 PE=1 SV=4	P35579 [1239-1247]	1701		3.61706		2.15278		1.84571		3.34048				2.83213
[Q].AQIDELKLQLAKKEEELQGALAR.[G]	P35580	Myosin-10 OS=Homo sapiens OX=9606 GN=MYH10 PE=1 SV=3	P35580 [1076-1098]	3511.1			2.62542
[Q].AYQDQKPGTSGLR.[K]	P36871	Phosphoglucomutase-1 OS=Homo sapiens OX=9606 GN=PGM1 PE=1 SV=3	P36871 [11-23]	1879.04		1.88596
[Q].AVTNPNNTFYATKR.[L]	P38646	Stress-70 protein, mitochondrial OS=Homo sapiens OX=9606 GN=HSPA9 PE=1 SV=2	P38646 [109-122]	2055.14						1.38934
[Q].SGSPFPGSVQDPGLHVWR.[V]	P40121	Macrophage-capping protein OS=Homo sapiens OX=9606 GN=CAPG PE=1 SV=2	P40121 [8-25]	2152.11					1.57012
[Q].AALAVNISAAR.[G]	P40227	T-complex protein 1 subunit zeta OS=Homo sapiens OX=9606 GN=CCT6A PE=1 SV=3	P40227 [18-28]	1285.78	3.58053	1.69028	2.60572						2.89663	1.94747	3.65065
[Q].AIVTEDKTDISSGR.[A]	P40692	DNA mismatch repair protein Mlh1 OS=Homo sapiens OX=9606 GN=MLH1 PE=1 SV=1	P40692 [410-423]	1950.09			1.80188
[Q].SVIELGR.[V]	P41252	Isoleucine--tRNA ligase, cytoplasmic OS=Homo sapiens OX=9606 GN=IARS PE=1 SV=2	P41252 [827-833]	1002.61	2.65539	2.68569		1.73783						1.54688
[Q].AAKKVHTSKGDLPR.[E]	P42166	Lamina-associated polypeptide 2, isoform alpha OS=Homo sapiens OX=9606 GN=TMPO PE=1 SV=2	P42166 [240-253]	2424.52	2.05946
[Q].KNIIGSSPVADFSAIKELDTLNNEIVDLQR.[E]	P42566	Epidermal growth factor receptor substrate 15 OS=Homo sapiens OX=9606 GN=EPS15 PE=1 SV=2	P42566 [318-347]	3987.24							1.57134
[Q].SSSDAIYLAR.[H]	P42765	3-ketoacyl-CoA thiolase, mitochondrial OS=Homo sapiens OX=9606 GN=ACAA2 PE=1 SV=2	P42765 [62-71]	1311.71				2.01108
[Q].SIFNIGSR.[G]	P43243	Matrin-3 OS=Homo sapiens OX=9606 GN=MATR3 PE=1 SV=2	P43243 [85-92]	1122.65	1.76511	1.57248		1.13002
[Q].AKSVAVKTTR.[F]	P45974	Ubiquitin carboxyl-terminal hydrolase 5 OS=Homo sapiens OX=9606 GN=USP5 PE=1 SV=2	P45974 [552-561]	1748.14			4.44964
[Q].SKTELTPEER.[A]	P46939	Utrophin OS=Homo sapiens OX=9606 GN=UTRN PE=1 SV=2	P46939 [2644-2653]	1647.93	2.3378		2.61131
[Q].AATGMYEQLKGEWNR.[K]	P48556	26S proteasome non-ATPase regulatory subunit 8 OS=Homo sapiens OX=9606 GN=PSMD8 PE=1 SV=2	P48556 [90-104]	2228.15		1.623		1.76386	1.91579		2.50327	2.77655	1.79972	2.48743		2.61316
[Q].AAGDQDKAAKER.[E]	P48634	Protein PRRC2A OS=Homo sapiens OX=9606 GN=PRRC2A PE=1 SV=3	P48634 [175-186]	1947.12	1.58977	2.06128				2.35579			2.00514	3.25018
[Q].ALSSSQRGEFLESDSVSVSVPWDDSLR.[G]	P48681	Nestin OS=Homo sapiens OX=9606 GN=NES PE=1 SV=2	P48681 [1448-1474]	3182.58								2.91854			1.51971
[Q].ARFPQLDSTSFANSR.[D]	P49327	Fatty acid synthase OS=Homo sapiens OX=9606 GN=FASN PE=1 SV=3	P49327 [1710-1724]	1926							1.33218
[Q].AKLTTTGQVTSPVKGASFVTSTNPR.[K]	P49916	DNA ligase 3 OS=Homo sapiens OX=9606 GN=LIG3 PE=1 SV=2	P49916 [200-224]	3235.86		1.2251			1.47819	3.45787		2.1598
[Q].SINEWAAQTTDGKLPEVTKDVER.[T]	P50454	Serpin H1 OS=Homo sapiens OX=9606 GN=SERPINH1 PE=1 SV=2	P50454 [172-194]	3274.79	1.63519	1.5425	1.62565	1.657	2.21423		2.20166	1.56572				1.12349
[Q].SQLLSLEKEVEEYKNFRPDDPTR.[K]	P50570	Dynamin-2 OS=Homo sapiens OX=9606 GN=DNM2 PE=1 SV=2	P50570 [302-324]	3480.89	1.37942	2.1136	3.54897		3.57416		2.65643
[Q].YDDICKIDFGTHISGR.[I]	P50579	Methionine aminopeptidase 2 OS=Homo sapiens OX=9606 GN=METAP2 PE=1 SV=1	P50579 [244-259]	2355.22			1.83438	1.26725
[Q].ALAKDPKLQQGYNAMGFSQGGQFLR.[A]	P50897	Palmitoyl-protein thioesterase 1 OS=Homo sapiens OX=9606 GN=PPT1 PE=1 SV=1	P50897 [98-122]	3428.87	2.90107		1.72205		2.35357	2.17008		1.31212
[Q].SKFTSGAFLSPSVSVQECR.[T]	P52948	Nuclear pore complex protein Nup98-Nup96 OS=Homo sapiens OX=9606 GN=NUP98 PE=1 SV=4	P52948 [1051-1069]	2545.35	1.49114		1.92703		2.12598		1.76123		1.75213
[Q].GKSTTLFSR.[H]	P53396	ATP-citrate synthase OS=Homo sapiens OX=9606 GN=ACLY PE=1 SV=3	P53396 [487-495]	1454.87				2.98835				2.83914
[Q].GVNVISVKDNDSLAAR.[L]	P54886	Delta-1-pyrroline-5-carboxylate synthase OS=Homo sapiens OX=9606 GN=ALDH18A1 PE=1 SV=2	P54886 [237-252]	2116.21	2.70874	1.84048	3.03946	1.63426		1.61013
[Q].AQQDAVNIVCHSKTR.[S]	P55036	26S proteasome non-ATPase regulatory subunit 4 OS=Homo sapiens OX=9606 GN=PSMD4 PE=1 SV=1	P55036 [28-42]	2185.19		1.48087	2.52013	3.03941	3.29359	1.63758	3.00134		3.29575	1.46436	2.33724	1.47263
[Q].TGTGTLKIDFVGELNDKMKGFYR.[S]	P55786	Puromycin-sensitive aminopeptidase OS=Homo sapiens OX=9606 GN=NPEPPS PE=1 SV=2	P55786 [139-161]	3522.98						3.01998
[Q].SSQHLFLDLPKLEKR.[L]	P56192	Methionine--tRNA ligase, cytoplasmic OS=Homo sapiens OX=9606 GN=MARS PE=1 SV=2	P56192 [446-460]	2498.51	3.4332		2.16471
[Q].SVEQIREVASGAAR.[I]	P56545	C-terminal-binding protein 2 OS=Homo sapiens OX=9606 GN=CTBP2 PE=1 SV=1	P56545 [164-177]	1701.94								1.21791
[Q].SLLGPSSKFR.[H]	P57737	Coronin-7 OS=Homo sapiens OX=9606 GN=CORO7 PE=1 SV=2	P57737 [465-474]	1549.95	1.69033	2.18687	1.30822	1.70527
[Q].ASQDENFGNTTPR.[N]	P57740	Nuclear pore complex protein Nup107 OS=Homo sapiens OX=9606 GN=NUP107 PE=1 SV=1	P57740 [36-48]	1665.8		2.46816		2.43264		1.87036		4.13804			0.859169
[Q].GEGQGHLSQKKTVTIPSGSTLAFR.[V]	P57764	Gasdermin-D OS=Homo sapiens OX=9606 GN=GSDMD PE=1 SV=1	P57764 [194-217]	3186.82			1.25884		1.97116		2.03797	1.65051			2.23427	1.59564
[Q].SSTGFQPYCLVVR.[K]	P57764	Gasdermin-D OS=Homo sapiens OX=9606 GN=GSDMD PE=1 SV=1	P57764 [30-42]	1742.91						2.10607		2.51582
[Q].AALCLENFSSQVVER.[H]	P59998	Actin-related protein 2/3 complex subunit 4 OS=Homo sapiens OX=9606 GN=ARPC4 PE=1 SV=3	P59998 [18-32]	1952.01						1.29825
[Q].AALCLENFSSQVVERHNKPEVEVR.[S]	P59998	Actin-related protein 2/3 complex subunit 4 OS=Homo sapiens OX=9606 GN=ARPC4 PE=1 SV=3	P59998 [18-41]	3269.75							1.87002
[Q].TVAKNKDQGTYEDYVEGLR.[V]	P60660	Myosin light polypeptide 6 OS=Homo sapiens OX=9606 GN=MYL6 PE=1 SV=2	P60660 [76-94]	2873.56							3.5724
[Q].GVMVGMGQKDSYVGDEAQSKR.[G]	P60709;P62736;P63261	Actin, cytoplasmic 1 OS=Homo sapiens OX=9606 GN=ACTB PE=1 SV=1 Actin, aortic smooth muscle OS=Homo sapiens OX=9606 GN=ACTA2 PE=1 SV=1 Actin, cytoplasmic 2 OS=Homo sapiens OX=9606 GN=ACTG1 PE=1 SV=1	P60709 [42-62];P62736 [44-64];P63261 [42-62]	2945.54	1.44815	1.40333	2.09386
[Q].GVMVGMGQKDSYVGDEAQSKR.[G]	P60709;P62736;P63261	Actin, cytoplasmic 1 OS=Homo sapiens OX=9606 GN=ACTB PE=1 SV=1 Actin, aortic smooth muscle OS=Homo sapiens OX=9606 GN=ACTA2 PE=1 SV=1 Actin, cytoplasmic 2 OS=Homo sapiens OX=9606 GN=ACTG1 PE=1 SV=1	P60709 [42-62];P62736 [44-64];P63261 [42-62]	2961.54	2.47656	2.66385	2.58375	3.39238
[Q].SKNAGAVIGKGGKNIKALR.[T]	P61978	Heterogeneous nuclear ribonucleoprotein K OS=Homo sapiens OX=9606 GN=HNRNPK PE=1 SV=1	P61978 [51-69]	3027.95	4.1712	3.77656		2.72086	3.92999
[Q].SKNAGAVIGKGGKNIKALRTDYNASVSVPDSSGPER.[I]	P61978	Heterogeneous nuclear ribonucleoprotein K OS=Homo sapiens OX=9606 GN=HNRNPK PE=1 SV=1	P61978 [51-86]	4789.73			2.01009				3.46611
[Q].SVQVFGR.[K]	P62249	40S ribosomal protein S16 OS=Homo sapiens OX=9606 GN=RPS16 PE=1 SV=2	P62249 [9-15]	1021.6	1.82356	1.22064				2.07175		1.6104
[Q].AGQCGNQIGAKFWEVISDEHGIDPTGTYHGDSDLQLER.[I]	P68371	Tubulin beta-4B chain OS=Homo sapiens OX=9606 GN=TUBB4B PE=1 SV=1	P68371 [9-46]	4659.26	3.0861	2.49806	2.33032	4.28646		2.71901	2.14621	3.74785	1.7523		3.03849	1.54866
[Q].AYPALVVEKMLKALKLNSNEAR.[L]	P78527	DNA-dependent protein kinase catalytic subunit OS=Homo sapiens OX=9606 GN=PRKDC PE=1 SV=3	P78527 [3441-3462]	3391.03	2.60786
[Q].AKSLLPEKTVTR.[D]	P82933	28S ribosomal protein S9, mitochondrial OS=Homo sapiens OX=9606 GN=MRPS9 PE=1 SV=2	P82933 [181-192]	2030.29	3.86795	2.82465	2.06442		2.45922	2.00966	1.99292		2.45244		2.20638
[Q].RAPQCLGKFIEIAAR.[K]	Q00839	Heterogeneous nuclear ribonucleoprotein U OS=Homo sapiens OX=9606 GN=HNRNPU PE=1 SV=6	Q00839 [558-572]	2188.28	1.28307				1.49464		1.41171
[Q].AAYAGDKADDIQKR.[E]	Q01082	Spectrin beta chain, non-erythrocytic 1 OS=Homo sapiens OX=9606 GN=SPTBN1 PE=1 SV=2	Q01082 [1872-1885]	2209.25	2.25251		2.13821	3.35771			2.48929	2.16641			2.38925	1.99091
[Q].AAYAGDKADDIQKRENEVLEAWKSLLDACESR.[R]	Q01082	Spectrin beta chain, non-erythrocytic 1 OS=Homo sapiens OX=9606 GN=SPTBN1 PE=1 SV=2	Q01082 [1872-1903]	4568.42			2.44274
[Q].ALSQEGKSTDEVDSKR.[L]	Q01082	Spectrin beta chain, non-erythrocytic 1 OS=Homo sapiens OX=9606 GN=SPTBN1 PE=1 SV=2	Q01082 [1445-1460]	2437.35	3.21071	2.09125	4.1392	2.05806
[Q].SDDYGKDLTSVNILLKKQQMLENQMEVR.[K]	Q01082	Spectrin beta chain, non-erythrocytic 1 OS=Homo sapiens OX=9606 GN=SPTBN1 PE=1 SV=2	Q01082 [1405-1432]	4244.31			2.96529				2.39252
[Q].SQAQALSQEGKSTDEVDSKR.[L]	Q01082	Spectrin beta chain, non-erythrocytic 1 OS=Homo sapiens OX=9606 GN=SPTBN1 PE=1 SV=2	Q01082 [1441-1460]	2851.54			1.8103	1.79396
[Q].ASTAAPEAR.[G]	Q01433	AMP deaminase 2 OS=Homo sapiens OX=9606 GN=AMPD2 PE=1 SV=2	Q01433 [79-87]	1102.61												1.44587
[Q].SLVEAQPNVDKLVEDHLAVQSLIR.[A]	Q02218	2-oxoglutarate dehydrogenase, mitochondrial OS=Homo sapiens OX=9606 GN=OGDH PE=1 SV=3	Q02218 [112-135]	3131.78	1.68122	2.39861	1.69314	1.83665
[Q].SHAKSPPSPVER.[E]	Q02952	A-kinase anchor protein 12 OS=Homo sapiens OX=9606 GN=AKAP12 PE=1 SV=4	Q02952 [1324-1335]	1750							1.77652
[Q].SHIPVLDKGR.[A]	Q03001	Dystonin OS=Homo sapiens OX=9606 GN=DST PE=1 SV=4	Q03001 [7109-7118]	1579.97		2.98605	2.8355	2.9405			1.7354
[Q].GINCGPDFTPSFANLGR.[T]	Q04637	Eukaryotic translation initiation factor 4 gamma 1 OS=Homo sapiens OX=9606 GN=EIF4G1 PE=1 SV=4	Q04637 [659-675]	2052.02						1.73305		1.4641	1.33182	1.74886
[Q].QAVPTESTDNR.[R]	Q04637	Eukaryotic translation initiation factor 4 gamma 1 OS=Homo sapiens OX=9606 GN=EIF4G1 PE=1 SV=4	Q04637 [1128-1138]	1446.74						3.01194		2.10389
[Q].QAVPTESTDNRR.[V]	Q04637	Eukaryotic translation initiation factor 4 gamma 1 OS=Homo sapiens OX=9606 GN=EIF4G1 PE=1 SV=4	Q04637 [1128-1139]	1602.84						1.44202
[Q].GQQLNPYLR.[L]	Q05086	Ubiquitin-protein ligase E3A OS=Homo sapiens OX=9606 GN=UBE3A PE=1 SV=4	Q05086 [516-524]	1317.75				1.38227
[Q].AAIVSKIDSR.[L]	Q05682	Caldesmon OS=Homo sapiens OX=9606 GN=CALD1 PE=1 SV=3	Q05682 [669-678]	1517.94			1.56101	2.2625			2.33725	1.75569
[Q].SATPTTIKVINSSAKAAKVQR.[A]	Q06546	GA-binding protein alpha chain OS=Homo sapiens OX=9606 GN=GABPA PE=1 SV=1	Q06546 [278-298]	3087.9	1.56027				2.99381		1.91814
[Q].ATFGTFESILR.[S]	Q07065	Cytoskeleton-associated protein 4 OS=Homo sapiens OX=9606 GN=CKAP4 PE=1 SV=2	Q07065 [167-177]	1470.82	1.33047		1.55607	1.19592
[Q].GRLEGLGSSEADQDGLASTVR.[S]	Q07065	Cytoskeleton-associated protein 4 OS=Homo sapiens OX=9606 GN=CKAP4 PE=1 SV=2	Q07065 [453-473]	2347.21							1.70293				1.23051
[Q].SNFSSYSSKGKPPEADGVDR.[S]	Q07157	Tight junction protein ZO-1 OS=Homo sapiens OX=9606 GN=TJP1 PE=1 SV=3	Q07157 [1393-1412]	2815.48	1.91249	1.39772	3.75379		2.40872	2.50082	2.98025	2.98564
[Q].AAKSGKEELDR.[G]	Q08378	Golgin subfamily A member 3 OS=Homo sapiens OX=9606 GN=GOLGA3 PE=1 SV=2	Q08378 [784-794]	1891.12	3.92441		3.83913
[Q].AQVQDNEGLSR.[L]	Q08379	Golgin subfamily A member 2 OS=Homo sapiens OX=9606 GN=GOLGA2 PE=1 SV=3	Q08379 [485-495]	1445.75	1.65136	1.46348	1.53565					3.11771
[Q].SEQHVKR.[E]	Q08379	Golgin subfamily A member 2 OS=Homo sapiens OX=9606 GN=GOLGA2 PE=1 SV=3	Q08379 [572-578]	1341.8		3.26704		2.3398
[Q].GAGHSKLQVTMPGIKVGGSGVNVNAKGLDLGGR.[G]	Q09666	Neuroblast differentiation-associated protein AHNAK OS=Homo sapiens OX=9606 GN=AHNAK PE=1 SV=2	Q09666 [238-270]	4107.36	3.10874		2.45319				2.76261				1.33046
[Q].GDVKGPQVALKGSR.[V]	Q09666	Neuroblast differentiation-associated protein AHNAK OS=Homo sapiens OX=9606 GN=AHNAK PE=1 SV=2	Q09666 [527-540]	2099.29	1.90288		1.90471	1.7654
[Q].GSGSHGLTIAQR.[D]	Q09666	Neuroblast differentiation-associated protein AHNAK OS=Homo sapiens OX=9606 GN=AHNAK PE=1 SV=2	Q09666 [17-28]	1412.78	1.64105
[Q].GSGVSLASKKSR.[L]	Q09666	Neuroblast differentiation-associated protein AHNAK OS=Homo sapiens OX=9606 GN=AHNAK PE=1 SV=2	Q09666 [5850-5861]	1864.16		1.22459		1.42269			2.31492	2.5049
[Q].SGEVTQLLNTMGHHTVGLKLHR.[K]	Q09666	Neuroblast differentiation-associated protein AHNAK OS=Homo sapiens OX=9606 GN=AHNAK PE=1 SV=2	Q09666 [67-88]	2902.61			1.29453		2.70414		2.82769	2.81613
[Q].VTMPGIKVGGSGVNVNAKGLDLGGR.[G]	Q09666	Neuroblast differentiation-associated protein AHNAK OS=Homo sapiens OX=9606 GN=AHNAK PE=1 SV=2	Q09666 [246-270]	3099.79	1.373		2.51699		1.86725	1.74106	2.63585
[Q].AQKEPHPLQFLR.[E]	Q0PNE2	Elongator complex protein 6 OS=Homo sapiens OX=9606 GN=ELP6 PE=1 SV=1	Q0PNE2 [97-108]	1922.14			1.63512
[Q].SSNIFTVAKR.[N]	Q10567	AP-1 complex subunit beta-1 OS=Homo sapiens OX=9606 GN=AP1B1 PE=1 SV=2	Q10567 [879-888]	1580.95	2.08342		1.73364	2.25051			1.93266				1.84701
[Q].SVQEALEER.[S]	Q12851	Mitogen-activated protein kinase kinase kinase kinase 2 OS=Homo sapiens OX=9606 GN=MAP4K2 PE=1 SV=2	Q12851 [371-379]	1289.69			1.45065			1.38213	1.41794	1.30783				1.0542
[Q].AALKVLAQKASEAQPPVAR.[T]	Q13428	Treacle protein OS=Homo sapiens OX=9606 GN=TCOF1 PE=1 SV=3	Q13428 [1075-1093]	2635.62	3.3882		3.53917
[Q].AKASGKTSQVGAASAPAKESPR.[K]	Q13428	Treacle protein OS=Homo sapiens OX=9606 GN=TCOF1 PE=1 SV=3	Q13428 [362-383]	3015.77					3.75572	4.13229	1.46763	1.67997		3.5775	1.86858	1.70009
[Q].AKGTNKLR.[K]	Q13428	Treacle protein OS=Homo sapiens OX=9606 GN=TCOF1 PE=1 SV=3	Q13428 [1119-1126]	1575.03			2.90008
[Q].ASVVKVLTELLEQER.[K]	Q13428	Treacle protein OS=Homo sapiens OX=9606 GN=TCOF1 PE=1 SV=3	Q13428 [1313-1327]	2172.3					2.10854	2.47778	1.74153	2.2976
[Q].STSVQAKGTNKLR.[K]	Q13428	Treacle protein OS=Homo sapiens OX=9606 GN=TCOF1 PE=1 SV=3	Q13428 [1114-1126]	2077.27	2.74569	2.21613			3.08658	3.62943		2.69857
[Q].AALLMQQEER.[A]	Q13435	Splicing factor 3B subunit 2 OS=Homo sapiens OX=9606 GN=SF3B2 PE=1 SV=2	Q13435 [154-163]	1433.76	2.07631	1.36335
[Q].GDHSLKEHELLEQQKR.[A]	Q13435	Splicing factor 3B subunit 2 OS=Homo sapiens OX=9606 GN=SF3B2 PE=1 SV=2	Q13435 [168-183]	2634.49	1.68053
[Q].TQVSLLKQR.[L]	Q13439	Golgin subfamily A member 4 OS=Homo sapiens OX=9606 GN=GOLGA4 PE=1 SV=1	Q13439 [226-234]	1530.97				1.61164
[Q].SNAPSSMMVKDEYVHDFEGQPSLSTEGHSIQTIQHPPSNR.[A]	Q13485	Mothers against decapentaplegic homolog 4 OS=Homo sapiens OX=9606 GN=SMAD4 PE=1 SV=1	Q13485 [150-189]	4928.36					1.57254
[Q].AGQCGNQIGAKFWEVISDEHGIDPSGNYVGDSDLQLER.[I]	Q13509	Tubulin beta-3 chain OS=Homo sapiens OX=9606 GN=TUBB3 PE=1 SV=2	Q13509 [9-46]	4620.25					2.39573
[Q].GYESGSEEEGEIHEKAR.[N]	Q13523	Serine/threonine-protein kinase PRP4 homolog OS=Homo sapiens OX=9606 GN=PRPF4B PE=1 SV=3	Q13523 [139-155]	2365.17	3.10556	1.86457	2.80755	1.72265	3.87441	1.45116	1.88913	1.84687				0.836108
[Q].GVSDQSFQVEEAKR.[I]	Q13753	Laminin subunit gamma-2 OS=Homo sapiens OX=9606 GN=LAMC2 PE=1 SV=2	Q13753 [860-873]	2038.1					2.59107				1.94613	3.3488
[Q].ADFNQLAELDR.[Q]	Q13813	Spectrin alpha chain, non-erythrocytic 1 OS=Homo sapiens OX=9606 GN=SPTAN1 PE=1 SV=3	Q13813 [2145-2155]	1520.79			1.37509	1.62295
[Q].AFADQLIAAGHYAKGDISSR.[R]	Q13813	Spectrin alpha chain, non-erythrocytic 1 OS=Homo sapiens OX=9606 GN=SPTAN1 PE=1 SV=3	Q13813 [1506-1525]	2549.39			2.35411	1.62049			1.42641	3.16004			2.22282	2.56681
[Q].AFADQLIAAGHYAKGDISSRR.[N]	Q13813	Spectrin alpha chain, non-erythrocytic 1 OS=Homo sapiens OX=9606 GN=SPTAN1 PE=1 SV=3	Q13813 [1506-1526]	2705.49							1.50775				1.4739
[Q].AFEQFGQQLLAHGHYASPEIKQKLDILDQER.[A]	Q13813	Spectrin alpha chain, non-erythrocytic 1 OS=Homo sapiens OX=9606 GN=SPTAN1 PE=1 SV=3	Q13813 [1397-1427]	4297.33			1.54889
[Q].GKVQKHQAFEAELSANQSR.[I]	Q13813	Spectrin alpha chain, non-erythrocytic 1 OS=Homo sapiens OX=9606 GN=SPTAN1 PE=1 SV=3	Q13813 [609-627]	2815.58	2.51786		1.40606
[Q].SLIVTER.[V]	Q14126	Desmoglein-2 OS=Homo sapiens OX=9606 GN=DSG2 PE=1 SV=2	Q14126 [960-966]	1046.64		1.44022				2.16066
[Q].ALNEVKGR.[I]	Q14204	Cytoplasmic dynein 1 heavy chain 1 OS=Homo sapiens OX=9606 GN=DYNC1H1 PE=1 SV=5	Q14204 [3752-3759]	1344.84				1.66789
[Q].ALTIYEGKFGR.[L]	Q14204	Cytoplasmic dynein 1 heavy chain 1 OS=Homo sapiens OX=9606 GN=DYNC1H1 PE=1 SV=5	Q14204 [1279-1289]	1713.01		1.69508
[Q].ANYRPLPSLELISSFQPKR.[K]	Q14241	Elongin-A OS=Homo sapiens OX=9606 GN=ELOA PE=1 SV=2	Q14241 [519-537]	2674.54		1.83853							1.70537	2.6688
[Q].ADRVDKSAVGFDYQGKTEKHESQR.[D]	Q14247	Src substrate cortactin OS=Homo sapiens OX=9606 GN=CTTN PE=1 SV=2	Q14247 [166-189]	3668					2.63614
[Q].GLNSKVAVGQEQAFSVNTR.[G]	Q14315	Filamin-C OS=Homo sapiens OX=9606 GN=FLNC PE=1 SV=3	Q14315 [973-991]	2463.37			1.77622	2.02134
[Q].AYEDPGGKNVR.[R]	Q14573	Inositol 1,4,5-trisphosphate receptor type 3 OS=Homo sapiens OX=9606 GN=ITPR3 PE=1 SV=2	Q14573 [904-914]	1663.92	1.53294	1.98549	1.76216
[Q].AYEDPGGKNVRR.[S]	Q14573	Inositol 1,4,5-trisphosphate receptor type 3 OS=Homo sapiens OX=9606 GN=ITPR3 PE=1 SV=2	Q14573 [904-915]	1820.02	2.65848
[Q].GSGETPQTDVR.[W]	Q14697	Neutral alpha-glucosidase AB OS=Homo sapiens OX=9606 GN=GANAB PE=1 SV=3	Q14697 [344-354]	1375.7	2.16471	1.20712	2.17671
[Q].AKLKAQALAIETEAELQR.[V]	Q14764	Major vault protein OS=Homo sapiens OX=9606 GN=MVP PE=1 SV=4	Q14764 [744-761]	2670.61	2.22698	2.84148	1.25146		2.45309	1.93011	2.24127		1.71276		1.94233	1.14276
[Q].AKLKAQALAIETEAELQRVQKVR.[E]	Q14764	Major vault protein OS=Homo sapiens OX=9606 GN=MVP PE=1 SV=4	Q14764 [744-766]	3510.17					2.68692
[Q].AKLKAQALAIETEAELQRVQKVRELELVYAR.[A]	Q14764	Major vault protein OS=Homo sapiens OX=9606 GN=MVP PE=1 SV=4	Q14764 [744-774]	4483.69					1.60003
[Q].AEQAAQQVVR.[E]	Q14789	Golgin subfamily B member 1 OS=Homo sapiens OX=9606 GN=GOLGB1 PE=1 SV=2	Q14789 [211-220]	1328.75	1.78606	1.20204
[Q].NKESEVLEGAER.[V]	Q14789	Golgin subfamily B member 1 OS=Homo sapiens OX=9606 GN=GOLGB1 PE=1 SV=2	Q14789 [842-853]	1819	1.96669	1.53523		1.24947
[Q].SYENVSNEAER.[I]	Q14789	Golgin subfamily B member 1 OS=Homo sapiens OX=9606 GN=GOLGB1 PE=1 SV=2	Q14789 [1621-1631]	1526.73		1.63987
[Q].SELQSQVR.[Y]	Q14847	LIM and SH3 domain protein 1 OS=Homo sapiens OX=9606 GN=LASP1 PE=1 SV=2	Q14847 [78-85]	1175.66					-2.89774						-1.42961
[Q].SYGGYKEPAAPVSIQR.[S]	Q14847	LIM and SH3 domain protein 1 OS=Homo sapiens OX=9606 GN=LASP1 PE=1 SV=2	Q14847 [182-197]	2181.21	1.73162	1.66539	1.67197	2.82036
[Q].ACVETAR.[Q]	Q14980	Nuclear mitotic apparatus protein 1 OS=Homo sapiens OX=9606 GN=NUMA1 PE=1 SV=2	Q14980 [657-663]	1035.55	2.0667	1.52364
[Q].AEQAAAEKR.[H]	Q14980	Nuclear mitotic apparatus protein 1 OS=Homo sapiens OX=9606 GN=NUMA1 PE=1 SV=2	Q14980 [1372-1380]	1431.83		2.16844		1.34088
[Q].GQLEEKAQELGHSQSALASAQR.[E]	Q14980	Nuclear mitotic apparatus protein 1 OS=Homo sapiens OX=9606 GN=NUMA1 PE=1 SV=2	Q14980 [1169-1190]	2796.5	2.35131		1.96534
[Q].SSISNLSQAKEELEQASQAHGAR.[L]	Q14980	Nuclear mitotic apparatus protein 1 OS=Homo sapiens OX=9606 GN=NUMA1 PE=1 SV=2	Q14980 [473-495]	2899.53											0.829936
[Q].ACSKNQTEDSLR.[K]	Q14BN4	Sarcolemmal membrane-associated protein OS=Homo sapiens OX=9606 GN=SLMAP PE=1 SV=1	Q14BN4 [226-237]	1866.97	1.66065
[Q].AAEVKVDGSEPKLSKNELKR.[R]	Q15046	Lysine--tRNA ligase OS=Homo sapiens OX=9606 GN=KARS1 PE=1 SV=3	Q15046 [6-25]	3344.03	2.20266	2.70927	2.44905	2.45408	3.30436	2.36197		1.77704
[Q].AAEVKVDGSEPKLSKNELKRR.[L]	Q15046	Lysine--tRNA ligase OS=Homo sapiens OX=9606 GN=KARS1 PE=1 SV=3	Q15046 [6-26]	3500.13	2.4188				2.86241
[Q].ADSEKLR.[Q]	Q15057	Arf-GAP with coiled-coil, ANK repeat and PH domain-containing protein 2 OS=Homo sapiens OX=9606 GN=ACAP2 PE=1 SV=3	Q15057 [343-349]	1276.76	2.75872	1.64615
[Q].AEAEKQKEEAER.[E]	Q15149	Plectin OS=Homo sapiens OX=9606 GN=PLEC PE=1 SV=3	Q15149 [1797-1808]	2105.18	1.99041	1.80946	2.03784	1.44175
[Q].AEEVAQQKSLAQAEAEKQKEEAER.[E]	Q15149	Plectin OS=Homo sapiens OX=9606 GN=PLEC PE=1 SV=3	Q15149 [1785-1808]	3617	3.50845	4.53785	3.86801	4.06614	5.97312	4.19455	4.01314	4.76404
[Q].AEEVAQQKSLAQAEAEKQKEEAEREAR.[R]	Q15149	Plectin OS=Homo sapiens OX=9606 GN=PLEC PE=1 SV=3	Q15149 [1785-1811]	3973.18			1.31552		5.23419	4.91609	4.09425	3.79738			1.74759
[Q].AMKKELIPTEEALR.[L]	Q15149	Plectin OS=Homo sapiens OX=9606 GN=PLEC PE=1 SV=3	Q15149 [3922-3935]	2332.39			2.31418
[Q].AQAAAEKLR.[K]	Q15149	Plectin OS=Homo sapiens OX=9606 GN=PLEC PE=1 SV=3	Q15149 [2268-2276]	1415.87	2.70136	2.27545	2.11446	1.96125
[Q].SLEQGAQEESR.[C]	Q15149	Plectin OS=Homo sapiens OX=9606 GN=PLEC PE=1 SV=3	Q15149 [1108-1118]	1462.73		1.29259	2.31264	1.16408		2.78445	1.27281	1.64612
[Q].SVQRRPELEDSTLR.[Y]	Q15149	Plectin OS=Homo sapiens OX=9606 GN=PLEC PE=1 SV=3	Q15149 [647-660]	1915.06					1.66447	2.60654	3.45591	2.42229	1.62268	1.31348	1.19872	2.38149
[Q].SNKTFNLEKQNHTPR.[K]	Q15233	Non-POU domain-containing octamer-binding protein OS=Homo sapiens OX=9606 GN=NONO PE=1 SV=4	Q15233 [3-17]	2501.42	4.14086	2.79326	3.82996	1.80624	2.12604	1.87277	2.14273	2.06253	1.78138	1.7456	1.38795	1.60224
[Q].AAQDDLGHLR.[T]	Q15276	Rab GTPase-binding effector protein 1 OS=Homo sapiens OX=9606 GN=RABEP1 PE=1 SV=2	Q15276 [66-75]	1324.72							1.36703	1.31353		1.93688		1.97417
[Q].AVMKETVRDYEHQFHLR.[L]	Q15276	Rab GTPase-binding effector protein 1 OS=Homo sapiens OX=9606 GN=RABEP1 PE=1 SV=2	Q15276 [119-135]	2633.4					1.7938		1.40776
[Q].SSKADSLLAVVKR.[E]	Q15424;Q14151	Scaffold attachment factor B1 OS=Homo sapiens OX=9606 GN=SAFB PE=1 SV=4 Scaffold attachment factor B2 OS=Homo sapiens OX=9606 GN=SAFB2 PE=1 SV=1	Q15424 [283-295];Q14151 [282-294]	2061.3	1.78862	3.08369	4.10402	2.2714
[Q].SSKADSLLAVVKREPAEQPGDGER.[T]	Q15424;Q14151	Scaffold attachment factor B1 OS=Homo sapiens OX=9606 GN=SAFB PE=1 SV=4 Scaffold attachment factor B2 OS=Homo sapiens OX=9606 GN=SAFB2 PE=1 SV=1	Q15424 [283-306];Q14151 [282-305]	3226.8	2.15997	1.17562	2.04225	2.02886			1.60025				2.37518
[Q].GFLAAEQDIR.[E]	Q15631	Translin OS=Homo sapiens OX=9606 GN=TSN PE=1 SV=1	Q15631 [12-21]	1348.74			1.60681	1.58047
[Q].NAHQQKLTEISR.[R]	Q15643	Thyroid receptor-interacting protein 11 OS=Homo sapiens OX=9606 GN=TRIP11 PE=1 SV=3	Q15643 [241-252]	1883.09	2.91367
[Q].SKTIKVSYARPSSEVIKDANLYISGLPR.[T]	Q15717	ELAV-like protein 1 OS=Homo sapiens OX=9606 GN=ELAVL1 PE=1 SV=2	Q15717 [88-115]	4009.36			1.87878				1.6082
[Q].TKSNLTGSGSINIVGTPLAVR.[A]	Q15723	ETS-related transcription factor Elf-2 OS=Homo sapiens OX=9606 GN=ELF2 PE=1 SV=2	Q15723 [474-494]	2543.49					1.96555
[Q].SEATQHKSPVPQESQER.[A]	Q15776	Zinc finger protein with KRAB and SCAN domains 8 OS=Homo sapiens OX=9606 GN=ZKSCAN8 PE=1 SV=2	Q15776 [170-186]	2396.26	1.69535
[Q].ALQKEKETLAVNYEKEEEFLTNELSR.[K]	Q16204	Coiled-coil domain-containing protein 6 OS=Homo sapiens OX=9606 GN=CCDC6 PE=1 SV=2	Q16204 [122-147]	4028.24					1.94576
[Q].HSEKMAQYLEEER.[H]	Q16204	Coiled-coil domain-containing protein 6 OS=Homo sapiens OX=9606 GN=CCDC6 PE=1 SV=2	Q16204 [283-295]	2124.08	2.76226		4.19148		2.22428	1.60344
[Q].HSEKMAQYLEEER.[H]	Q16204	Coiled-coil domain-containing protein 6 OS=Homo sapiens OX=9606 GN=CCDC6 PE=1 SV=2	Q16204 [283-295]	2108.08	2.00838
[Q].SSCSSTSGGGGGGGGGGGGGKSGGIVISPFRLEELTNR.[L]	Q16204	Coiled-coil domain-containing protein 6 OS=Homo sapiens OX=9606 GN=CCDC6 PE=1 SV=2	Q16204 [25-62]	3911.97					3.22798				2.1528		2.55213
[Q].AEAQQLR.[K]	Q16543	Hsp90 co-chaperone Cdc37 OS=Homo sapiens OX=9606 GN=CDC37 PE=1 SV=1	Q16543 [86-92]	1044.6	2.1721
[Q].AANERNVSTR.[Q]	Q16658	Fascin OS=Homo sapiens OX=9606 GN=FSCN1 PE=1 SV=3	Q16658 [267-276]	1346.73				1.13439
[Q].GHQLEKR.[L]	Q2M1Z3	Rho GTPase-activating protein 31 OS=Homo sapiens OX=9606 GN=ARHGAP31 PE=1 SV=2	Q2M1Z3 [936-942]	1325.81								3.20843
[Q].GLQGHQLEKR.[L]	Q2M1Z3	Rho GTPase-activating protein 31 OS=Homo sapiens OX=9606 GN=ARHGAP31 PE=1 SV=2	Q2M1Z3 [933-942]	1623.97								1.292
[Q].AAAAEASLNKSKSATTTPSGSPR.[T]	Q2M2I8	AP2-associated protein kinase 1 OS=Homo sapiens OX=9606 GN=AAK1 PE=1 SV=3	Q2M2I8 [658-680]	2890.62	1.94083	2.0628	2.12528		3.37566	2.89288	2.68132	2.04829	2.01761
[Q].FQFAEVKEALKQR.[E]	Q32MZ4	Leucine-rich repeat flightless-interacting protein 1 OS=Homo sapiens OX=9606 GN=LRRFIP1 PE=1 SV=2	Q32MZ4 [232-244]	2281.36	3.88676		3.85124		3.64638		3.48413		3.68023		3.33226
[Q].SVEDFVPDDRLDR.[S]	Q3YEC7	Rab-like protein 6 OS=Homo sapiens OX=9606 GN=RABL6 PE=1 SV=2	Q3YEC7 [389-401]	1791.91					1.68451		1.88309
[Q].AENTALQKNVAALQER.[Y]	Q4V328	GRIP1-associated protein 1 OS=Homo sapiens OX=9606 GN=GRIPAP1 PE=1 SV=2	Q4V328 [142-157]	2214.26	1.52185	1.37625	1.50286	1.43184	3.28549			1.41217
[Q].GAGTVTMGSGEEPGQSGASLR.[T]	Q53GL7	Protein mono-ADP-ribosyltransferase PARP10 OS=Homo sapiens OX=9606 GN=PARP10 PE=1 SV=2	Q53GL7 [289-309]	2194.06							1.34269
[Q].AAKAGLEDECKTLR.[Q]	Q5JRA6	Transport and Golgi organization protein 1 homolog OS=Homo sapiens OX=9606 GN=MIA3 PE=1 SV=1	Q5JRA6 [1504-1517]	2249.29		1.80764	2.70272	1.55771
[Q].NDSILKSELGNQSPSTSSR.[Q]	Q5JTV8	Torsin-1A-interacting protein 1 OS=Homo sapiens OX=9606 GN=TOR1AIP1 PE=1 SV=2	Q5JTV8 [303-321]	2478.32	2.74971		2.37489	2.33
[Q].SAGSAMPTSSSFKHR.[I]	Q5SW79	Centrosomal protein of 170 kDa OS=Homo sapiens OX=9606 GN=CEP170 PE=1 SV=1	Q5SW79 [1270-1284]	2025.06			2.3348		2.40911		1.95917	1.23178	1.87262		2.64337
[Q].SLFIEEIHSVSAKNR.[A]	Q5T5P2	Sickle tail protein homolog OS=Homo sapiens OX=9606 GN=KIAA1217 PE=1 SV=2	Q5T5P2 [947-961]	2188.25	1.89075		1.49322		1.98279		2.16773	2.32158	1.36221	2.17475	2.68668
[Q].SKISGYSTEHSR.[S]	Q5T9C2	Protein FAM102A OS=Homo sapiens OX=9606 GN=FAM102A PE=1 SV=2	Q5T9C2 [237-248]	1809.99			1.60057
[Q].ANPFYDR.[Y]	Q5TC12	ATP synthase mitochondrial F1 complex assembly factor 1 OS=Homo sapiens OX=9606 GN=ATPAF1 PE=1 SV=1	Q5TC12 [73-79]	1111.57		2.31902
[Q].ANPFYDRYRDKIQLLR.[R]	Q5TC12	ATP synthase mitochondrial F1 complex assembly factor 1 OS=Homo sapiens OX=9606 GN=ATPAF1 PE=1 SV=1	Q5TC12 [73-88]	2526.43							2.90136
[Q].SKVETAESR.[V]	Q5VTR2	E3 ubiquitin-protein ligase BRE1A OS=Homo sapiens OX=9606 GN=RNF20 PE=1 SV=2	Q5VTR2 [255-263]	1464.84			3.27624	1.74186		1.75588
[Q].ALAEEPSQPHTR.[S]	Q5VV41	Rho guanine nucleotide exchange factor 16 OS=Homo sapiens OX=9606 GN=ARHGEF16 PE=1 SV=1	Q5VV41 [179-190]	1564.83					2.60032
[Q].TAVVIANDIKSEAQEEIGDLKR.[R]	Q69YQ0	Cytospin-A OS=Homo sapiens OX=9606 GN=SPECC1L PE=1 SV=2	Q69YQ0 [755-776]	3086.77						2.51511	1.68221
[Q].SQSLPCSSPR.[D]	Q6KC79	Nipped-B-like protein OS=Homo sapiens OX=9606 GN=NIPBL PE=1 SV=2	Q6KC79 [299-308]	1347.69						2.68781				1.81859
[Q].AEEHGGLVR.[K]	Q6PKG0	La-related protein 1 OS=Homo sapiens OX=9606 GN=LARP1 PE=1 SV=2	Q6PKG0 [18-26]	1196.66	2.68125	2.38605	2.23365	1.4578		1.98159	1.79725	2.29082	3.15295	3.69121		2.39962
[Q].GSASPSKVEGVHTPR.[Q]	Q6VY07	Phosphofurin acidic cluster sorting protein 1 OS=Homo sapiens OX=9606 GN=PACS1 PE=1 SV=2	Q6VY07 [492-506]	1967.11	2.6363			1.88499	2.56578	1.66758	2.86561	1.77906	1.96707	1.14836	1.3407
[Q].AHEAAHAAAGPGEVLAKEPPAPR.[A]	Q6ZN55	Zinc finger protein 574 OS=Homo sapiens OX=9606 GN=ZNF574 PE=1 SV=2	Q6ZN55 [684-706]	2705.49							1.36001
[Q].SGGSSGGPAVPTVQR.[G]	Q7KZF4	Staphylococcal nuclease domain-containing protein 1 OS=Homo sapiens OX=9606 GN=SND1 PE=1 SV=1	Q7KZF4 [7-21]	1585.85	2.10586	1.23546
[Q].AKVDALEKSNTKLTEELAVANNR.[I]	Q7L099	Protein RUFY3 OS=Homo sapiens OX=9606 GN=RUFY3 PE=1 SV=1	Q7L099 [283-305]	3431					3.10009		2.44417
[Q].GVDLSPDITR.[Q]	Q7L775	EPM2A-interacting protein 1 OS=Homo sapiens OX=9606 GN=EPM2AIP1 PE=1 SV=1	Q7L775 [142-151]	1301.73	1.4645
[Q].ATVVSEQTR.[Q]	Q7Z589	BRCA2-interacting transcriptional repressor EMSY OS=Homo sapiens OX=9606 GN=EMSY PE=1 SV=2	Q7Z589 [677-685]	1219.68	2.97812
[Q].SQVQKLTEENTTLR.[E]	Q86TG7	Retrotransposon-derived protein PEG10 OS=Homo sapiens OX=9606 GN=PEG10 PE=1 SV=2	Q86TG7 [32-45]	2105.2	2.49512	2.22829			2.70122	2.34847	1.26084			1.6307
[Q].SSFTSSEQELER.[L]	Q86UP2	Kinectin OS=Homo sapiens OX=9606 GN=KTN1 PE=1 SV=1	Q86UP2 [1180-1191]	1628.8				1.18713
[Q].GEVLALEEER.[A]	Q86UU1	Pleckstrin homology-like domain family B member 1 OS=Homo sapiens OX=9606 GN=PHLDB1 PE=1 SV=1	Q86UU1 [711-720]	1373.75							1.40029
[Q].GEVLALEEERAQVLGHVEQLKVR.[V]	Q86UU1	Pleckstrin homology-like domain family B member 1 OS=Homo sapiens OX=9606 GN=PHLDB1 PE=1 SV=1	Q86UU1 [711-733]	3060.76							1.69162
[Q].GFSTSHKEGVNQPAAVVMEDSSPHEALR.[C]	Q86V48	Leucine zipper protein 1 OS=Homo sapiens OX=9606 GN=LUZP1 PE=1 SV=2	Q86V48 [618-645]	3454.74					2.43796	1.39706	1.67398	1.29744			0.952047
[Q].SLLDDANLRKNELETENR.[L]	Q86VS8	Protein Hook homolog 3 OS=Homo sapiens OX=9606 GN=HOOK3 PE=1 SV=2	Q86VS8 [494-511]	2588.4							1.88542
[Q].ALGSEEETNHGKLDFNWVTR.[W]	Q86W92	Liprin-beta-1 OS=Homo sapiens OX=9606 GN=PPFIBP1 PE=1 SV=2	Q86W92 [707-726]	2761.43							1.38953
[Q].ASQQDLEKELGIKHSLHR.[K]	Q86W92	Liprin-beta-1 OS=Homo sapiens OX=9606 GN=PPFIBP1 PE=1 SV=2	Q86W92 [681-698]	2776.6			1.96222	1.61722			1.52792	2.31891			1.49092
[Q].KTLLEKASQEGR.[S]	Q86WJ1	Chromodomain-helicase-DNA-binding protein 1-like OS=Homo sapiens OX=9606 GN=CHD1L PE=1 SV=3	Q86WJ1 [600-611]	2047.25	2.66819
[Q].GDLSEKEASLLDLKEHASSLASSGLKKDSR.[L]	Q8IUD2	ELKS/Rab6-interacting/CAST family member 1 OS=Homo sapiens OX=9606 GN=ERC1 PE=1 SV=1	Q8IUD2 [666-695]	4317.46			2.3772				2.92202				1.79345
[Q].GDLKTTDIR.[I]	Q8IVF2	Protein AHNAK2 OS=Homo sapiens OX=9606 GN=AHNAK2 PE=1 SV=2	Q8IVF2 [2854-2862];[4504-4512]	1476.88	2.50194	2.81001									2.79896	2.28525
[Q].GDLKTTDLR.[I]	Q8IVF2	Protein AHNAK2 OS=Homo sapiens OX=9606 GN=AHNAK2 PE=1 SV=2	Q8IVF2 [2854-2862]; [4504-4512]	1476.88				1.75874		2.45447		1.71758	3.08348
[Q].GDLKTTDLSIQPHSADLTVQAR.[Q]	Q8IVF2	Protein AHNAK2 OS=Homo sapiens OX=9606 GN=AHNAK2 PE=1 SV=2	Q8IVF2 [3844-3865]	2824.56	2.9055				2.59528				1.54389	1.12542	1.74166
[Q].TQPQPLLQQPQQKAGLLQPPVR.[I]	Q8IX12	Cell division cycle and apoptosis regulator protein 1 OS=Homo sapiens OX=9606 GN=CCAR1 PE=1 SV=2	Q8IX12 [263-284]	2923.72	1.2844	1.43837							1.09244
[Q].GFLKNEKDNALLSAIEESR.[K]	Q8N1F7	Nuclear pore complex protein Nup93 OS=Homo sapiens OX=9606 GN=NUP93 PE=1 SV=2	Q8N1F7 [100-118]	2821.6	1.83689		1.36925
[Q].SLNLSGNR.[L]	Q8N1G4	Leucine-rich repeat-containing protein 47 OS=Homo sapiens OX=9606 GN=LRRC47 PE=1 SV=1	Q8N1G4 [133-140]	1089.62						2.36431	2.15868			2.14046	1.19056	2.00278
[Q].ALEQEQR.[Q]	Q8N3D4	EH domain-binding protein 1-like protein 1 OS=Homo sapiens OX=9606 GN=EHBP1L1 PE=1 SV=2	Q8N3D4 [1369-1375]	1102.61	1.99628				1.74135
[Q].AALLHDTVEDTDTTLDEVELHFGAQVR.[R]	Q8N4P3	Guanosine-3',5'-bis(diphosphate) 3'-pyrophosphohydrolase MESH1 OS=Homo sapiens OX=9606 GN=HDDC3 PE=1 SV=3	Q8N4P3 [57-83]	3224.63								1.33286
[Q].NGPSQEELEIQR.[R]	Q8N8S7	Protein enabled homolog OS=Homo sapiens OX=9606 GN=ENAH PE=1 SV=2	Q8N8S7 [133-144]	1628.84						2.25473
[Q].ADWTLLCLR.[C]	Q8NAF0	Zinc finger protein 579 OS=Homo sapiens OX=9606 GN=ZNF579 PE=1 SV=2	Q8NAF0 [226-234]	1376.76											1.80324
[Q].ATSMVQLQGGR.[F]	Q8NBJ7	Inactive C-alpha-formylglycine-generating enzyme 2 OS=Homo sapiens OX=9606 GN=SUMF2 PE=1 SV=2	Q8NBJ7 [27-37]	1392.75	-2.21259					-2.45894
[Q].AAAQTNSNAAGKQLR.[K]	Q8NC51	Plasminogen activator inhibitor 1 RNA-binding protein OS=Homo sapiens OX=9606 GN=SERBP1 PE=1 SV=2	Q8NC51 [57-71]	1959.11	2.07851		2.66482	2.02723	1.51871
[Q].GEGKIIDR.[R]	Q8NC51	Plasminogen activator inhibitor 1 RNA-binding protein OS=Homo sapiens OX=9606 GN=SERBP1 PE=1 SV=2	Q8NC51 [119-126]	1345.82		1.93257
[Q].GEGKIIDRRPER.[R]	Q8NC51	Plasminogen activator inhibitor 1 RNA-binding protein OS=Homo sapiens OX=9606 GN=SERBP1 PE=1 SV=2	Q8NC51 [119-130]	1884.12						1.38399		1.2168
[Q].CLANATDGVR.[L]	Q8NDH3	Probable aminopeptidase NPEPL1 OS=Homo sapiens OX=9606 GN=NPEPL1 PE=1 SV=3	Q8NDH3 [170-179]	1305.68	1.50929
[Q].SLEQSHLKELEDTLQVR.[H]	Q8TDY2	RB1-inducible coiled-coil protein 1 OS=Homo sapiens OX=9606 GN=RB1CC1 PE=1 SV=3	Q8TDY2 [982-998]	2483.39			2.16476		3.10428
[Q].GGVLKLRPVGAKDGSENLAGKPALQIPSSR.[A]	Q8TF74	WAS/WASL-interacting protein family member 2 OS=Homo sapiens OX=9606 GN=WIPF2 PE=1 SV=1	Q8TF74 [90-119]	3932.36	2.80004	1.36308
[Q].SSSDSSDEPAEKR.[E]	Q8WUF8	Cotranscriptional regulator FAM172A OS=Homo sapiens OX=9606 GN=FAM172A PE=2 SV=1	Q8WUF8 [215-227]	1852.93				1.48651
[Q].GSSEGTGLSALLPQPKNLTVKETNR.[L]	Q92733	Proline-rich protein PRCC OS=Homo sapiens OX=9606 GN=PRCC PE=1 SV=1	Q92733 [173-197]	3284.88	1.8669								1.18582		1.19041
[Q].ASGLSSTGSEVHQEDICSNSSR.[D]	Q92786	Prospero homeobox protein 1 OS=Homo sapiens OX=9606 GN=PROX1 PE=1 SV=2	Q92786 [113-134]	2537.17			2.59774
[Q].ADLEVAAQKVVQLESKR.[K]	Q92817	Envoplakin OS=Homo sapiens OX=9606 GN=EVPL PE=1 SV=3	Q92817 [991-1007]	2571.54	2.6498	3.63018			2.81902
[Q].SIGQNTEEPTER.[E]	Q92888	Rho guanine nucleotide exchange factor 1 OS=Homo sapiens OX=9606 GN=ARHGEF1 PE=1 SV=2	Q92888 [574-585]	1589.8			1.7601
[Q].KGCTPSGEGADSEPR.[A]	Q92917	G-patch domain and KOW motifs-containing protein OS=Homo sapiens OX=9606 GN=GPKOW PE=1 SV=2	Q92917 [135-149]	2006	3.19498		1.55577
[Q].GNPGGKTLEER.[R]	Q93052	Lipoma-preferred partner OS=Homo sapiens OX=9606 GN=LPP PE=1 SV=1	Q93052 [103-113]	1615.92	1.52852
[Q].ASPLQILVKEEGPR.[A]	Q969V6	Myocardin-related transcription factor A OS=Homo sapiens OX=9606 GN=MRTFA PE=1 SV=1	Q969V6 [491-504]	1995.2							1.54327
[Q].FKPDDGTTPER.[I]	Q96AE4	Far upstream element-binding protein 1 OS=Homo sapiens OX=9606 GN=FUBP1 PE=1 SV=3	Q96AE4 [311-321]	1720.93	1.2552		1.98304
[Q].GLEADCVR.[G]	Q96AQ6	Pre-B-cell leukemia transcription factor-interacting protein 1 OS=Homo sapiens OX=9606 GN=PBXIP1 PE=1 SV=1	Q96AQ6 [340-347]	1148.59	1.90557		1.8287	1.41015
[Q].AEKADLLGIVSELQLKLNSSGSSEDSFVEIR.[M]	Q96CV9	Optineurin OS=Homo sapiens OX=9606 GN=OPTN PE=1 SV=3	Q96CV9 [152-182]	4022.23							1.35824
[Q].LKLNSSGSSEDSFVEIR.[M]	Q96CV9	Optineurin OS=Homo sapiens OX=9606 GN=OPTN PE=1 SV=3	Q96CV9 [166-182]	2326.27			3.19073	1.4022
[Q].GRPQDTKPGVKR.[T]	Q96EV2	RNA-binding protein 33 OS=Homo sapiens OX=9606 GN=RBM33 PE=1 SV=3	Q96EV2 [954-965]	2026.25					3.73908
[Q].ALASTVNR.[D]	Q96EY7	Pentatricopeptide repeat domain-containing protein 3, mitochondrial OS=Homo sapiens OX=9606 GN=PTCD3 PE=1 SV=3	Q96EY7 [73-80]	1060.63	3.0535
[Q].AAGSLVWGVR.[A]	Q96FS4	Signal-induced proliferation-associated protein 1 OS=Homo sapiens OX=9606 GN=SIPA1 PE=1 SV=1	Q96FS4 [577-586]	1244.73	1.80829
[Q].WTKHDDSSDNFCEADDIQSPEAEYVDLLLNPER.[Y]	Q96HE7	ERO1-like protein alpha OS=Homo sapiens OX=9606 GN=ERO1A PE=1 SV=2	Q96HE7 [155-187]	4367.05	2.01229
[Q].SKEFDPLGPLPPGWEKR.[T]	Q96J02	E3 ubiquitin-protein ligase Itchy homolog OS=Homo sapiens OX=9606 GN=ITCH PE=1 SV=2	Q96J02 [431-447]	2640.51	1.40502
[Q].AKDEQGPIR.[C]	Q96KG9	N-terminal kinase-like protein OS=Homo sapiens OX=9606 GN=SCYL1 PE=1 SV=1	Q96KG9 [437-445]	1471.86	3.16082		2.51812
[Q].SVSAWPEKR.[G]	Q96KP4	Cytosolic non-specific dipeptidase OS=Homo sapiens OX=9606 GN=CNDP2 PE=1 SV=2	Q96KP4 [30-38]	1517.88		1.48423		1.73549
[Q].AGANINAVDKQQR.[T]	Q96KQ7	Histone-lysine N-methyltransferase EHMT2 OS=Homo sapiens OX=9606 GN=EHMT2 PE=1 SV=3	Q96KQ7 [707-719]	1843.06			2.65141
[Q].SDVQPVGHDYVEEVRNDEGKVIR.[F]	Q96KR1	Zinc finger RNA-binding protein OS=Homo sapiens OX=9606 GN=ZFR PE=1 SV=2	Q96KR1 [559-581]	3098.63			1.52671				1.26081		1.64202		0.837886
[Q].GFGYSKEHGR.[T]	Q96N21	AP-4 complex accessory subunit Tepsin OS=Homo sapiens OX=9606 GN=TEPSIN PE=1 SV=1	Q96N21 [165-174]	1595.87			2.29746				2.95659				1.37857
[Q].GHAFEAR.[I]	Q96RQ3	Methylcrotonoyl-CoA carboxylase subunit alpha, mitochondrial OS=Homo sapiens OX=9606 GN=MCCC1 PE=1 SV=3	Q96RQ3 [379-385]	1016.55	2.82258
[Q].MGTNKCASQSGMTAYGTR.[R]	Q99439	Calponin-2 OS=Homo sapiens OX=9606 GN=CNN2 PE=1 SV=4	Q99439 [170-187]	2395.16			-1.53237
[Q].SGVDIGVKYSEKQER.[N]	Q99439	Calponin-2 OS=Homo sapiens OX=9606 GN=CNN2 PE=1 SV=4	Q99439 [138-152]	2382.36		2.125			2.76948	2.8967	2.62245	2.00693
[Q].TSGVSEFTKKR.[S]	Q99459	Cell division cycle 5-like protein OS=Homo sapiens OX=9606 GN=CDC5L PE=1 SV=2	Q99459 [282-292]	1927.16	3.32356	2.28109	2.96921	1.28025	4.31938	1.76406	2.81916	2.4109	3.46975	2.24745	1.38146
[Q].SRPAAPPAPGPGQLTLR.[L]	Q99536	Synaptic vesicle membrane protein VAT-1 homolog OS=Homo sapiens OX=9606 GN=VAT1 PE=1 SV=2	Q99536 [66-82]	1915.11											1.0974	0.804406
[Q].GLELGAAEKEEDYHTALRR.[L]	Q9BQS8	FYVE and coiled-coil domain-containing protein 1 OS=Homo sapiens OX=9606 GN=FYCO1 PE=1 SV=3	Q9BQS8 [321-339]	2616.41					1.53642
[Q].SKEGECQQLREEVEQCQQLAEAR.[H]	Q9BQS8	FYVE and coiled-coil domain-containing protein 1 OS=Homo sapiens OX=9606 GN=FYCO1 PE=1 SV=3	Q9BQS8 [704-726]	3263.61					2.23723
[Q].AAGAAQATPSHDAKGGGSSTVQR.[S]	Q9BT23	LIM domain-containing protein 2 OS=Homo sapiens OX=9606 GN=LIMD2 PE=1 SV=1	Q9BT23 [4-26]	2583.36				1.53152
[Q].GEGLSVTGTVCHVGKAEDR.[E]	Q9BTZ2	Dehydrogenase/reductase SDR family member 4 OS=Homo sapiens OX=9606 GN=DHRS4 PE=1 SV=3	Q9BTZ2 [78-96]	2430.28	2.14234
[Q].GFQLTHSLGGGTGSGMGTLLLSKIR.[E]	Q9BUF5;P07437;P68371	Tubulin beta-6 chain OS=Homo sapiens OX=9606 GN=TUBB6 PE=1 SV=1 Tubulin beta chain OS=Homo sapiens OX=9606 GN=TUBB PE=1 SV=2 Tubulin beta-4B chain OS=Homo sapiens OX=9606 GN=TUBB4B PE=1 SV=1	Q9BUF5 [132-156];P07437 [132-156];P68371 [132-156]	2962.65			1.51271
[Q].GGAGPELISEER.[S]	Q9BV36	Melanophilin OS=Homo sapiens OX=9606 GN=MLPH PE=1 SV=1	Q9BV36 [147-158]	1443.76						2.07398
[Q].SATEVEER.[H]	Q9BVS5	tRNA (adenine(58)-N(1))-methyltransferase, mitochondrial OS=Homo sapiens OX=9606 GN=TRMT61B PE=1 SV=2	Q9BVS5 [130-137]	1149.59	1.929	1.22334
[Q].AQAEQGQQELKNLR.[A]	Q9BW19	Kinesin-like protein KIFC1 OS=Homo sapiens OX=9606 GN=KIFC1 PE=1 SV=2	Q9BW19 [197-210]	2071.17					2.30176	1.88029
[Q].AGTPPLQVNEEKFPAEKAR.[I]	Q9BY12	S phase cyclin A-associated protein in the endoplasmic reticulum OS=Homo sapiens OX=9606 GN=SCAPER PE=1 SV=2	Q9BY12 [386-404]	2769.59						1.32328
[Q].SLGLTGGSATIR.[F]	Q9BZE9	Tether containing UBX domain for GLUT4 OS=Homo sapiens OX=9606 GN=ASPSCR1 PE=1 SV=1	Q9BZE9 [158-169]	1361.79					2.16901		1.447
[Q].GASQDYGLGGASPR.[G]	Q9C0C2	182 kDa tankyrase-1-binding protein OS=Homo sapiens OX=9606 GN=TNKS1BP1 PE=1 SV=4	Q9C0C2 [751-764]	1564.79		1.44971
[Q].AAEHTLR.[N]	Q9GZZ9	Ubiquitin-like modifier-activating enzyme 5 OS=Homo sapiens OX=9606 GN=UBA5 PE=1 SV=1	Q9GZZ9 [130-136]	1026.59				2.2098				2.35875
[Q].GLETLRGEHR.[A]	Q9H0B6	Kinesin light chain 2 OS=Homo sapiens OX=9606 GN=KLC2 PE=1 SV=1	Q9H0B6 [27-36]	1396.79							1.53023	1.84046
[Q].TDVKVEENPDADSDFDAKSSADDEIEETR.[V]	Q9H0G5	Nuclear speckle splicing regulatory protein 1 OS=Homo sapiens OX=9606 GN=NSRP1 PE=1 SV=1	Q9H0G5 [236-264]	3914.89	3.32924	4.0009	3.38349		5.16555		2.70648		3.43548
[Q].GAMQQFNQR.[YF]	Q9H0M0	NEDD4-like E3 ubiquitin-protein ligase WWP1 OS=Homo sapiens OX=9606 GN=WWP1 PE=1 SV=1	Q9H0M0 [432-440]	1324.66						4.71295
[Q].AYKGAGPEIR.[D]	Q9H0Q0	Protein FAM49A OS=Homo sapiens OX=9606 GN=FAM49A PE=2 SV=1	Q9H0Q0 [54-63]	1519.9			2.17992	2.93139			1.70198	1.66546
[Q].GEAPQSALR.[S]	Q9H2D6	TRIO and F-actin-binding protein OS=Homo sapiens OX=9606 GN=TRIOBP PE=1 SV=3	Q9H2D6 [2086-2094]	1157.65				2.16911
[Q].SANASSLSSGQLKSPSLSQSQASR.[V]	Q9H2P0	Activity-dependent neuroprotector homeobox protein OS=Homo sapiens OX=9606 GN=ADNP PE=1 SV=1	Q9H2P0 [396-419]	2836.52		1.16889				1.47767		1.4997
[Q].SSVVATSKER.[T]	Q9H307	Pinin OS=Homo sapiens OX=9606 GN=PNN PE=1 SV=5	Q9H307 [114-123]	1521.9	2.76404		3.41564	1.38865	3.03151		1.96463	2.32037			2.25629	2.28312
[Q].AEMELKEEEAAR.[Q]	Q9H4E7	Differentially expressed in FDCP 6 homolog OS=Homo sapiens OX=9606 GN=DEF6 PE=1 SV=1	Q9H4E7 [412-423]	1879.98										2.00452
[Q].AILKDSISSYEAQITALKQER.[Q]	Q9H5N1	Rab GTPase-binding effector protein 2 OS=Homo sapiens OX=9606 GN=RABEP2 PE=1 SV=2	Q9H5N1 [88-108]	3051.77			1.83342		2.06806		2.0883	2.12912	1.97784		2.15357
[Q].AFVFGQNLR.[D]	Q9H6Z4	Ran-binding protein 3 OS=Homo sapiens OX=9606 GN=RANBP3 PE=1 SV=1	Q9H6Z4 [259-267]	1280.73			1.79944
[Q].ALDDEVGALKAAAAEAR.[H]	Q9H8L6	Multimerin-2 OS=Homo sapiens OX=9606 GN=MMRN2 PE=1 SV=2	Q9H8L6 [570-586]	2129.2							1.27839
[Q].ALQNAVDAVSLAVDAHKAEGER.[A]	Q9H8L6	Multimerin-2 OS=Homo sapiens OX=9606 GN=MMRN2 PE=1 SV=2	Q9H8L6 [535-556]	2722.49							1.67959				0.86336
[Q].ALQNAVDAVSLAVDAHKAEGERAR.[A]	Q9H8L6	Multimerin-2 OS=Homo sapiens OX=9606 GN=MMRN2 PE=1 SV=2	Q9H8L6 [535-558]	2949.63								1.60143
[Q].GKTLSQDEGR.[G]	Q9HAU0	Pleckstrin homology domain-containing family A member 5 OS=Homo sapiens OX=9606 GN=PLEKHA5 PE=1 SV=1	Q9HAU0 [613-622]	1548.87	3.08156	2.23224	1.61969			2.32257	1.76623	1.29657
[Q].SSCPAKHGFQTPR.[V]	Q9HCE0	Ectopic P granules protein 5 homolog OS=Homo sapiens OX=9606 GN=EPG5 PE=1 SV=2	Q9HCE0 [199-211]	1931.03					1.66445
[Q].AVKTTPR.[Q]	Q9NPI6	mRNA-decapping enzyme 1A OS=Homo sapiens OX=9606 GN=DCP1A PE=1 SV=3	Q9NPI6 [344-350]	1230.79	2.08697
[Q].SQSKDKSTTPGGTGIKPFLER.[F]	Q9NQW6	Anillin OS=Homo sapiens OX=9606 GN=ANLN PE=1 SV=2	Q9NQW6 [356-376]	3150.83	2.30769				3.07497				2.87509
[Q].SLSQTIECLQQGGHEEGLVHEKAR.[Q]	Q9NSK0	Kinesin light chain 4 OS=Homo sapiens OX=9606 GN=KLC4 PE=1 SV=3	Q9NSK0 [46-69]	3164.65							1.40738
[Q].SEHSKAILAR.[S]	Q9NUQ3	Gamma-taxilin OS=Homo sapiens OX=9606 GN=TXLNG PE=1 SV=2	Q9NUQ3 [196-205]	1569.95	1.54074	1.23675
[Q].SHMATKTTCMSSQGSDDEQIKR.[E]	Q9P0V9	Septin-10 OS=Homo sapiens OX=9606 GN=SEPTIN10 PE=1 SV=2	Q9P0V9 [14-35]	3217.59	3.48597	2.83286	2.4171
[Q].AECDQYR.[S]	Q9P2E9	Ribosome-binding protein 1 OS=Homo sapiens OX=9606 GN=RRBP1 PE=1 SV=5	Q9P2E9 [1126-1132]	1170.54	2.86173	1.88733				2.17903		3.18549				1.40332
[Q].ASYREHVKEVQQLQGKIR.[T]	Q9P2E9	Ribosome-binding protein 1 OS=Homo sapiens OX=9606 GN=RRBP1 PE=1 SV=5	Q9P2E9 [764-781]	2856.68												1.65546
[Q].SSEAEVR.[S]	Q9P2E9	Ribosome-binding protein 1 OS=Homo sapiens OX=9606 GN=RRBP1 PE=1 SV=5	Q9P2E9 [924-930]	1006.54						2.87294
[Q].FKSTPDLLR.[D]	Q9P2M7	Cingulin OS=Homo sapiens OX=9606 GN=CGN PE=1 SV=2	Q9P2M7 [286-294]	1534.94		2.64266
[Q].SFEEPRR.[S]	Q9P2M7	Cingulin OS=Homo sapiens OX=9606 GN=CGN PE=1 SV=2	Q9P2M7 [270-276]	1149.62										1.10434
[Q].SQESDLKSQEDDLNR.[A]	Q9UBC2	Epidermal growth factor receptor substrate 15-like 1 OS=Homo sapiens OX=9606 GN=EPS15L1 PE=1 SV=1	Q9UBC2 [486-500]	2222.13		1.65604			2.17523			2.23785
[Q].SESGAVPKR.[K]	Q9UBP0	Spastin OS=Homo sapiens OX=9606 GN=SPAST PE=1 SV=1	Q9UBP0 [227-235]	1388.83	1.43037
[Q].FYPKANIVAYHDSIMNPDYNVEFFR.[Q]	Q9UBT2	SUMO-activating enzyme subunit 2 OS=Homo sapiens OX=9606 GN=UBA2 PE=1 SV=2	Q9UBT2 [83-107]	3524.77	1.67676
[Q].ASPPLDQDDR.[A]	Q9UDY2	Tight junction protein ZO-2 OS=Homo sapiens OX=9606 GN=TJP2 PE=1 SV=2	Q9UDY2 [129-138]	1342.68	1.77693	1.25759	1.94168		2.46602	1.92564	2.16844	1.31214	1.50973	2.54604	1.48825	1.2754
[Q].ASPPLDQDDRAFEVMDEFDGR.[S]	Q9UDY2	Tight junction protein ZO-2 OS=Homo sapiens OX=9606 GN=TJP2 PE=1 SV=2	Q9UDY2 [129-149]	2655.22					2.05533		1.65859	1.27586			1.95444
[Q].AALCKPR.[Q]	Q9UEW8	STE20/SPS1-related proline-alanine-rich protein kinase OS=Homo sapiens OX=9606 GN=STK39 PE=1 SV=3	Q9UEW8 [79-85]	1273.78	3.97531
[Q].STSVKSPKTVSPPIR.[K]	Q9UHB6	LIM domain and actin-binding protein 1 OS=Homo sapiens OX=9606 GN=LIMA1 PE=1 SV=1	Q9UHB6 [599-613]	2271.4	2.60756	2.51461	2.90549	2.63198	5.55952	4.03799	2.8482	3.294	4.46509	4.47578	2.77446	3.29203
[Q].SRLEPKPQPPVAEATPR.[S]	Q9UHD8	Septin-9 OS=Homo sapiens OX=9606 GN=SEPTIN9 PE=1 SV=2	Q9UHD8 [221-237]	2331.35					1.55597		1.44172	2.71404	1.12246	1.89207	2.03198	3.00084
[Q].HQAKDKGQTAR.[A]	Q9UK59	Lariat debranching enzyme OS=Homo sapiens OX=9606 GN=DBR1 PE=1 SV=2	Q9UK59 [237-247]	1927.14		4.95618
[Q].GNYELLPGNQEKAHLGQFPGHNEFFR.[A]	Q9UKI2	Cdc42 effector protein 3 OS=Homo sapiens OX=9606 GN=CDC42EP3 PE=1 SV=1	Q9UKI2 [61-86]	3457.78						2.15396			0.904148
[Q].AIKTELTQIKSNIDALLSR.[L]	Q9UKM9	RNA-binding protein Raly OS=Homo sapiens OX=9606 GN=RALY PE=1 SV=1	Q9UKM9 [189-207]	2801.71	2.25127
[Q].ASNVTNKNDPKSINSR.[V]	Q9UKM9	RNA-binding protein Raly OS=Homo sapiens OX=9606 GN=RALY PE=1 SV=1	Q9UKM9 [7-22]	2432.38	2.72176	2.75693	4.39796	3.27892		3.34927	2.55723	2.63809		2.30489		2.00547
[Q].STAKHVESR.[K]	Q9UKY7	Protein CDV3 homolog OS=Homo sapiens OX=9606 GN=CDV3 PE=1 SV=1	Q9UKY7 [200-208]	1472.86						3.25271				3.95371		2.61111
[Q].AAENEKVR.[W]	Q9ULJ8	Neurabin-1 OS=Homo sapiens OX=9606 GN=PPP1R9A PE=1 SV=2	Q9ULJ8 [703-710]	1374.81		1.47174
[Q].STYSDTSAQPTCDYGYGTWNSGTNR.[G]	Q9ULX6	A-kinase anchor protein 8-like OS=Homo sapiens OX=9606 GN=AKAP8L PE=1 SV=4	Q9ULX6 [16-40]	3018.3	2.64001
[Q].SSQEPEAPPPRDVALLQGR.[A]	Q9UNF1	Melanoma-associated antigen D2 OS=Homo sapiens OX=9606 GN=MAGED2 PE=1 SV=2	Q9UNF1 [264-282]	2276.22									1.20018
[Q].SEYGGETIPGPAFNPASHPASAPTSSSSSAFRPVMPSR.[Q]	Q9UNN5	FAS-associated factor 1 OS=Homo sapiens OX=9606 GN=FAF1 PE=1 SV=2	Q9UNN5 [54-91]	4076.96						2.36882
[Q].GKLAEVSQR.[F]	Q9UPN3	Microtubule-actin cross-linking factor 1, isoforms 1/2/3/5 OS=Homo sapiens OX=9606 GN=MACF1 PE=1 SV=4	Q9UPN3 [4193-4201]	1445.88		2.26364
[Q].SNRENLEQAFEVAER.[L]	Q9UPN3	Microtubule-actin cross-linking factor 1, isoforms 1/2/3/5 OS=Homo sapiens OX=9606 GN=MACF1 PE=1 SV=4	Q9UPN3 [250-264]	2021.02							1.40889
[Q].SDSSSYPTVDSNSLLGQSR.[L]	Q9UQ35	Serine/arginine repetitive matrix protein 2 OS=Homo sapiens OX=9606 GN=SRRM2 PE=1 SV=2	Q9UQ35 [1140-1158]	2229.08	1.91395		2.52711						1.03887
[Q].SGSDSSPEPKAPAPR.[A]	Q9UQ35	Serine/arginine repetitive matrix protein 2 OS=Homo sapiens OX=9606 GN=SRRM2 PE=1 SV=2	Q9UQ35 [1616-1630]	1941.04	1.43411
[Q].SKSQTSPKGGR.[S]	Q9UQ35	Serine/arginine repetitive matrix protein 2 OS=Homo sapiens OX=9606 GN=SRRM2 PE=1 SV=2	Q9UQ35 [1088-1098]	1820.1						2.54938				2.89669
[Q].AIAEQVDKAVSKTSR.[D]	Q9Y2D5	A-kinase anchor protein 2 OS=Homo sapiens OX=9606 GN=AKAP2 PE=1 SV=3	Q9Y2D5 [581-595]	2290.37			1.57666
[Q].AITASSANLR.[H]	Q9Y2K7	Lysine-specific demethylase 2A OS=Homo sapiens OX=9606 GN=KDM2A PE=1 SV=3	Q9Y2K7 [821-830]	1232.72	2.15603				2.13055					1.26071		0.868732
[Q].ASVGLLDTPR.[S]	Q9Y2V2	Calcium-regulated heat-stable protein 1 OS=Homo sapiens OX=9606 GN=CARHSP1 PE=1 SV=2	Q9Y2V2 [16-25]	1257.74			2.38749
[Q].SESQKLEIR.[A]	Q9Y2V7	Conserved oligomeric Golgi complex subunit 6 OS=Homo sapiens OX=9606 GN=COG6 PE=1 SV=2	Q9Y2V7 [141-149]	1547.92	2.06808	2.04295
[Q].ADPNKVSAR.[A]	Q9Y3I0	RNA-splicing ligase RtcB homolog OS=Homo sapiens OX=9606 GN=RTCB PE=1 SV=1	Q9Y3I0 [202-210]	1415.84			2.94652
[Q].AAKGLAGAVSELLR.[S]	Q9Y490	Talin-1 OS=Homo sapiens OX=9606 GN=TLN1 PE=1 SV=3	Q9Y490 [611-624]	1814.13											1.86787	2.07207
[Q].KADVVAQSR.[I]	Q9Y4B6	DDB1- and CUL4-associated factor 1 OS=Homo sapiens OX=9606 GN=DCAF1 PE=1 SV=3	Q9Y4B6 [834-842]	1431.87	3.74177	1.56465				1.853
[Q].AAGDQEKKEKETNDDNYGPGPSLRPPNVACWR.[D]	Q9Y520	Protein PRRC2C OS=Homo sapiens OX=9606 GN=PRRC2C PE=1 SV=4	Q9Y520 [148-179]	4516.34					2.3121
[Q].SLSRPAQVSQPFR.[G]	Q9Y520	Protein PRRC2C OS=Homo sapiens OX=9606 GN=PRRC2C PE=1 SV=4	Q9Y520 [2625-2637]	1701.96	1.44393
[Q].SLGPKTQSVEITKTDTEGKIKAKEYCR.[T]	Q9Y5K6	CD2-associated protein OS=Homo sapiens OX=9606 GN=CD2AP PE=1 SV=1	Q9Y5K6 [249-275]	4442.59		1.62126			3.48123			1.63098
[Q].SNTLTKDEDVQR.[D]	Q9Y5S2	Serine/threonine-protein kinase MRCK beta OS=Homo sapiens OX=9606 GN=CDC42BPB PE=1 SV=2	Q9Y5S2 [421-432]	1864.02	2.6574	1.4743	2.68644	1.6657	3.02257	1.8204	2.42443	1.58836			1.46889
[Q].SNTLTKDEDVQRDLEHSLQMEAYER.[R]	Q9Y5S2	Serine/threonine-protein kinase MRCK beta OS=Homo sapiens OX=9606 GN=CDC42BPB PE=1 SV=2	Q9Y5S2 [421-445]	3481.73							1.63583
[Q].SLLAKQPPTAAGRPVDASPR.[V]	Q9Y6G9	Cytoplasmic dynein 1 light intermediate chain 1 OS=Homo sapiens OX=9606 GN=DYNC1LI1 PE=1 SV=3	Q9Y6G9 [381-400]	2490.46			1.51854
[Q].SSAAESKPEEQVSGLNR.[T]	Q9Y6H5	Synphilin-1 OS=Homo sapiens OX=9606 GN=SNCAIP PE=1 SV=2	Q9Y6H5 [287-303]	2247.2			1.6123	1.33062
[Q].VAYHQLFQEYDNHIKSSVVGSER.[K]	Q9Y6K9	NF-kappa-B essential modulator OS=Homo sapiens OX=9606 GN=IKBKG PE=1 SV=2	Q9Y6K9 [232-254]	3164.65	1.41749		1.31821		2.11054		1.84427				1.43694

## Sheet: Cleavages_neg_log2_fold_change
					COV2				NL63				COV1
Annotated Sequence	Master Protein Accessions	Description	Positions in Master Proteins	Theo. MH+ [Da]	H441 FAIMS	H441 Q	Endo FAIMS	Endo Q	H441 FAIMS	H441 Q	HMPEC FAIMS	HMPEC Q	H441 FAIMS	H441 Q	HMPEC FAIMS	HMPEC Q
[M].SDKSELKAELERKKQR.[L]	Q13409	Cytoplasmic dynein 1 intermediate chain 2 OS=Homo sapiens OX=9606 GN=DYNC1I2 PE=1 SV=3	Q13409 [2-17]	2903.74					-4.30443		-5.24124			-1.09863	-1.06323	-1.07176
[M].SDKSELKAELER.[K]	Q13409	Cytoplasmic dynein 1 intermediate chain 2 OS=Homo sapiens OX=9606 GN=DYNC1I2 PE=1 SV=3	Q13409 [2-13]	1905.07	-2.14206	-2.14023	-2.92495	-2.84698	-3.49226	-3.92853	-2.97939	-4.15279	-1.06525	-1.08809		-1.04947
[M].SSKTASTNNIAQAR.[R]	Q9UBI6	Guanine nucleotide-binding protein G(I)/G(S)/G(O) subunit gamma-12 OS=Homo sapiens OX=9606 GN=GNG12 PE=1 SV=3	Q9UBI6 [2-15]	1719.92												-1.01043
[M].ATPSKKTSTPSPQPSKR.[A]	Q8IY18	Structural maintenance of chromosomes protein 5 OS=Homo sapiens OX=9606 GN=SMC5 PE=1 SV=2	Q8IY18 [2-18]	2527.48	-1.71954	-1.88192		-1.54309						-1.16869
[M].ANNDAVLKR.[L]	Q12904	Aminoacyl tRNA synthase complex-interacting multifunctional protein 1 OS=Homo sapiens OX=9606 GN=AIMP1 PE=1 SV=2	Q12904 [2-10]	1271.73	-1.79064								-0.968102
[M].ASLLAKDAYLQSLAKKICSHSAPEQQAR.[T]	O75683	Surfeit locus protein 6 OS=Homo sapiens OX=9606 GN=SURF6 PE=1 SV=3	O75683 [2-29]	3814.13	-1.59043		-2.38608		-1.67367		-1.57037
[M].SLKLQASNVTNKNDPKSINSR.[V]	Q9UKM9	RNA-binding protein Raly OS=Homo sapiens OX=9606 GN=RALY PE=1 SV=1	Q9UKM9 [2-22]	3043.75		-1.28213		-2.11671
[M].AAVQAAEVKVDGSEPKLSKNELKR.[R]	Q15046	Lysine--tRNA ligase OS=Homo sapiens OX=9606 GN=KARS1 PE=1 SV=3	Q15046 [2-25]	3526.08	-1.72409			-1.24559
[M].SGGTPYIGSKISLISKAEIR.[Y]	Q8ND56	Protein LSM14 homolog A OS=Homo sapiens OX=9606 GN=LSM14A PE=1 SV=3	Q8ND56 [2-21]	2577.5		-1.2179
[M].AAPSPSGGGGSGGGSGSGTPGPVGSPAPGHPAVSSMQGKR.[K]	P45985	Dual specificity mitogen-activated protein kinase kinase 4 OS=Homo sapiens OX=9606 GN=MAP2K4 PE=1 SV=1	P45985 [2-41]	3686.78	-1.53816
[R].KFLPLFDR.[V]	P61604	10 kDa heat shock protein, mitochondrial OS=Homo sapiens OX=9606 GN=HSPE1 PE=1 SV=2	P61604 [8-15]	1493.92					-1.72682
[A].DQESCKGR.[C]	P04004	Vitronectin OS=Homo sapiens OX=9606 GN=VTN PE=1 SV=1	P04004 [20-27]	1437.75		-2.88695		-3.96448		-1.58594		-1.39679
[A].YAKDVKFGADAR.[A]	P10809	60 kDa heat shock protein, mitochondrial OS=Homo sapiens OX=9606 GN=HSPD1 PE=1 SV=2	P10809 [26-37]	2028.18	-1.73012
[Q].ATSMVQLQGGR.[F]	Q8NBJ7	Inactive C-alpha-formylglycine-generating enzyme 2 OS=Homo sapiens OX=9606 GN=SUMF2 PE=1 SV=2	Q8NBJ7 [27-37]	1392.75	-2.21259					-2.45894
[Y].AKDVKFGADAR.[A]	P10809	60 kDa heat shock protein, mitochondrial OS=Homo sapiens OX=9606 GN=HSPD1 PE=1 SV=2	P10809 [27-37]	1865.12	-1.81652	-1.82222		-1.33068
[A].KDVKFGADAR.[A]	P10809	60 kDa heat shock protein, mitochondrial OS=Homo sapiens OX=9606 GN=HSPD1 PE=1 SV=2	P10809 [28-37]	1794.08	-1.99391		-2.14162					-1.47802
[L].ASGQAAGALER.[A]	O95822	Malonyl-CoA decarboxylase, mitochondrial OS=Homo sapiens OX=9606 GN=MLYCD PE=1 SV=3	O95822 [28-38]	1259.69			-1.68618	-1.63449
[K].DVKFGADAR.[A]	P10809	60 kDa heat shock protein, mitochondrial OS=Homo sapiens OX=9606 GN=HSPD1 PE=1 SV=2	P10809 [29-37]	1436.83	-2.3406		-2.12539
[S].HQNLKEFALTNPEKSSTKETER.[K]	Q9H173	Nucleotide exchange factor SIL1 OS=Homo sapiens OX=9606 GN=SIL1 PE=1 SV=1	Q9H173 [32-53]	3503.96	-1.62045
[SL].LIQSSQR.[RE]	Q6PI48	Aspartate--tRNA ligase, mitochondrial OS=Homo sapiens OX=9606 GN=DARS2 PE=1 SV=1	Q6PI48 [33-39]	1060.63								-2.02889
[SL].LLQSSQR.[RE]	Q6PI48	Aspartate--tRNA ligase, mitochondrial OS=Homo sapiens OX=9606 GN=DARS2 PE=1 SV=1	Q6PI48 [33-39]	1060.63	-1.59543
[A].GGAAQLALDKSDSHPSDALTR.[K]	P49748	Very long-chain specific acyl-CoA dehydrogenase, mitochondrial OS=Homo sapiens OX=9606 GN=ACADVL PE=1 SV=1	P49748 [42-62]	2568.38		-1.30471		-1.43181						-1.25258
[K].ETIMNQEKLAKLQAQVR.[I]	P20290	Transcription factor BTF3 OS=Homo sapiens OX=9606 GN=BTF3 PE=1 SV=1	P20290 [47-63]	2703.58		-1.73169			-3.32175		-3.23852				-3.33087
[-I].MNQEKLAKLQAQVR.[I]	P20290	Transcription factor BTF3 OS=Homo sapiens OX=9606 GN=BTF3 PE=1 SV=1	P20290 [50-63]	2157.26	-1.43355	-2.6434
[N].AHYPKQSFTMVADTPENLR.[L]	Q14847	LIM and SH3 domain protein 1 OS=Homo sapiens OX=9606 GN=LASP1 PE=1 SV=2	Q14847 [55-73]	2679.4					-1.94217						-2.1896
[F].TMVADTPENLR.[L]	Q14847	LIM and SH3 domain protein 1 OS=Homo sapiens OX=9606 GN=LASP1 PE=1 SV=2	Q14847 [63-73]	1491.77								-1.53529				-1.1068
[V].ADTPENLRLKQQSELQSQVR.[Y]	Q14847	LIM and SH3 domain protein 1 OS=Homo sapiens OX=9606 GN=LASP1 PE=1 SV=2	Q14847 [66-85]	2798.55							-1.50735		-2.07926	-1.67088	-2.32022	-2.25408
[V].ADTPENLR.[L]	Q14847	LIM and SH3 domain protein 1 OS=Homo sapiens OX=9606 GN=LASP1 PE=1 SV=2	Q14847 [66-73]	1144.62	-2.88046				-2.45066		-3.29151			-1.41539	-2.46284	-1.77563
[L].KQQSELQSQVR.[Y]	Q14847	LIM and SH3 domain protein 1 OS=Homo sapiens OX=9606 GN=LASP1 PE=1 SV=2	Q14847 [75-85]	1789.03								-1.45704		-1.99836		-2.13936
[Q].SELQSQVR.[Y]	Q14847	LIM and SH3 domain protein 1 OS=Homo sapiens OX=9606 GN=LASP1 PE=1 SV=2	Q14847 [78-85]	1175.66					-2.89774						-1.42961
[S].ELQSQVR.[Y]	Q14847	LIM and SH3 domain protein 1 OS=Homo sapiens OX=9606 GN=LASP1 PE=1 SV=2	Q14847 [79-85]	1088.63					-2.35415	-2.47362
[V].ELSGPKAAEPVSR.[R]	Q9UHD8	Septin-9 OS=Homo sapiens OX=9606 GN=SEPTIN9 PE=1 SV=2	Q9UHD8 [94-106]	1799.04												-0.848495
[E].LSGPKAAEPVSR.[R]	Q9UHD8	Septin-9 OS=Homo sapiens OX=9606 GN=SEPTIN9 PE=1 SV=2	Q9UHD8 [95-106]	1670												-0.957539
[L].SGPKAAEPVSR.[R]	Q9UHD8	Septin-9 OS=Homo sapiens OX=9606 GN=SEPTIN9 PE=1 SV=2	Q9UHD8 [96-106]	1556.92							-1.83593					-0.998457
[T].QDQISNIKYHEEFEKSR.[M]	Q14847	LIM and SH3 domain protein 1 OS=Homo sapiens OX=9606 GN=LASP1 PE=1 SV=2	Q14847 [114-130]	2838.54							-1.46876
[Q].RLAEPSQLLKSAIVHLINYQDDAELATR.[A]	P14923	Junction plakoglobin OS=Homo sapiens OX=9606 GN=JUP PE=1 SV=3	P14923 [115-142]	3623.03	-1.54863
[S].SKQVENAGAIGPSR.[F]	Q9UHD8	Septin-9 OS=Homo sapiens OX=9606 GN=SEPTIN9 PE=1 SV=2	Q9UHD8 [116-129]	1872.07												-1.03302
[S].SVTQVTEQSPKVQSR.[Y]	Q14966	Zinc finger protein 638 OS=Homo sapiens OX=9606 GN=ZNF638 PE=1 SV=2	Q14966 [120-134]	2132.21			-1.77033
[N].HKELKTDSSPNQAR.[A]	P26599	Polypyrimidine tract-binding protein 1 OS=Homo sapiens OX=9606 GN=PTBP1 PE=1 SV=1	P26599 [133-146]	2298.31		-2.28124	-3.28949
[R].KILNDLSSDAPGVPR.[I]	P16220	Cyclic AMP-responsive element-binding protein 1 OS=Homo sapiens OX=9606 GN=CREB1 PE=1 SV=2	P16220 [136-150]	2040.19	-2.51159		-1.71469
[H].GQAPSAGLPSQKPKEQQR.[S]	Q9H6Z4	Ran-binding protein 3 OS=Homo sapiens OX=9606 GN=RANBP3 PE=1 SV=1	Q9H6Z4 [152-169]	2594.5							-1.75129	-1.92044
[E].HSKINFR.[D]	P50454	Serpin H1 OS=Homo sapiens OX=9606 GN=SERPINH1 PE=1 SV=2	P50454 [158-164]	1359.83			-1.43995
[Q].MGTNKCASQSGMTAYGTR.[R]	Q99439	Calponin-2 OS=Homo sapiens OX=9606 GN=CNN2 PE=1 SV=4	Q99439 [170-187]	2395.16			-1.53237
[N].KCASQAGMTAYGTR.[R]	Q15417	Calponin-3 OS=Homo sapiens OX=9606 GN=CNN3 PE=1 SV=1	Q15417 [172-185]	1976.01			-2.49725	-1.35141
[R].STIKTDLDDDITALKQR.[S]	Q6P1J9	Parafibromin OS=Homo sapiens OX=9606 GN=CDC73 PE=1 SV=1	Q6P1J9 [195-211]	2620.51	-1.68052
[M].GTNKGASQAGMLAPGTR.[R]	Q15417	Calponin-3 OS=Homo sapiens OX=9606 GN=CNN3 PE=1 SV=1	Q15417 [209-225]	2091.14			-1.96205
[V].ELEAKVDALNDEINFLR.[T]	P08729	Keratin, type II cytoskeletal 7 OS=Homo sapiens OX=9606 GN=KRT7 PE=1 SV=5	P08729 [210-226]	2447.35	-1.46656
[E].LEAKVDALNDEINFLR.[T]	P08729	Keratin, type II cytoskeletal 7 OS=Homo sapiens OX=9606 GN=KRT7 PE=1 SV=5	P08729 [211-226]	2318.31	-1.74179
[L].EAKVDALNDEINFLR.[T]	P08729	Keratin, type II cytoskeletal 7 OS=Homo sapiens OX=9606 GN=KRT7 PE=1 SV=5	P08729 [212-226]	2205.23	-1.72104
[R].GIGFGDIFKEGSVKLR.[T]	Q9Y5K6	CD2-associated protein OS=Homo sapiens OX=9606 GN=CD2AP PE=1 SV=1	Q9Y5K6 [213-228]	2410.44							-2.4874
[G].IGFGDIFKEGSVKLR.[T]	Q9Y5K6	CD2-associated protein OS=Homo sapiens OX=9606 GN=CD2AP PE=1 SV=1	Q9Y5K6 [214-228]	2353.42	-2.0898
[D].AYSIQGQHTISPLDLAKLNQVAR.[Q]	Q15365	Poly(rC)-binding protein 1 OS=Homo sapiens OX=9606 GN=PCBP1 PE=1 SV=2	Q15365 [221-243]	2981.69						-1.55179
[H].TISPLDLAKLNQVAR.[Q]	Q15365	Poly(rC)-binding protein 1 OS=Homo sapiens OX=9606 GN=PCBP1 PE=1 SV=2	Q15365 [229-243]	2097.28			-2.16908	-1.77972
[V].KAQYEEMAKCSR.[A]	P08729	Keratin, type II cytoskeletal 7 OS=Homo sapiens OX=9606 GN=KRT7 PE=1 SV=5	P08729 [265-276]	2204.18	-1.39264
[W].YQTKFETLQAQAGKHGDDLR.[N]	P08729	Keratin, type II cytoskeletal 7 OS=Homo sapiens OX=9606 GN=KRT7 PE=1 SV=5	P08729 [283-302]	2993.64	-1.46866
[T].KFETLQAQAGKHGDDLR.[N]	P08729	Keratin, type II cytoskeletal 7 OS=Homo sapiens OX=9606 GN=KRT7 PE=1 SV=5	P08729 [286-302]	2601.47	-1.55193
[F].ETLQAQAGKHGDDLR.[N]	P08729	Keratin, type II cytoskeletal 7 OS=Homo sapiens OX=9606 GN=KRT7 PE=1 SV=5	P08729 [288-302]	2097.15	-1.61228	-1.44687
[E].TLQAQAGKHGDDLR.[N]	P08729	Keratin, type II cytoskeletal 7 OS=Homo sapiens OX=9606 GN=KRT7 PE=1 SV=5	P08729 [289-302]	1968.1	-1.84126
[A].SAPYNHHGSR.[D]	Q8N684	Cleavage and polyadenylation specificity factor subunit 7 OS=Homo sapiens OX=9606 GN=CPSF7 PE=1 SV=1	Q8N684 [314-323]	1354.68		-1.75277
[K].ASGKTSQVGAASAPAKESPR.[K]	Q13428	Treacle protein OS=Homo sapiens OX=9606 GN=TCOF1 PE=1 SV=3	Q13428 [364-383]	2587.48	-2.55702	-1.6286			2.94439	2.80682	1.71229		3.47354	2.61177	1.4045	1.18571
[GR].AASAPAKESPR.[K]	Q13428	Treacle protein OS=Homo sapiens OX=9606 GN=TCOF1 PE=1 SV=3	Q13428 [373-383];[438-448]	1542.9	-1.74183	-1.25748
[A].SAPAKESPR.[K]	Q13428	Treacle protein OS=Homo sapiens OX=9606 GN=TCOF1 PE=1 SV=3	Q13428 [375-383];[440-448]	1400.83	-1.4351
[F].KVFPGSTTEDYNLIVIER.[G]	Q13263	Transcription intermediary factor 1-beta OS=Homo sapiens OX=9606 GN=TRIM28 PE=1 SV=5	Q13263 [507-524]	2539.42	-1.4849
[D].LAGASSRPKDSQR.[N]	Q86W92	Liprin-beta-1 OS=Homo sapiens OX=9606 GN=PPFIBP1 PE=1 SV=2	Q86W92 [557-569]	1831.06			-1.49346
[G].ASSRPKDSQR.[N]	Q86W92	Liprin-beta-1 OS=Homo sapiens OX=9606 GN=PPFIBP1 PE=1 SV=2	Q86W92 [560-569]	1589.91				-1.26765
[G].EQPPQLSLATR.[V]	Q14693	Phosphatidate phosphatase LPIN1 OS=Homo sapiens OX=9606 GN=LPIN1 PE=1 SV=2	Q14693 [583-593]	1468.83											-1.16875
[N].AQGPLYEQR.[S]	Q14157	Ubiquitin-associated protein 2-like OS=Homo sapiens OX=9606 GN=UBAP2L PE=1 SV=2	Q14157 [587-595]	1290.7						-1.73462
[R].AEVSPKGLQTPVKDAGGGTGR.[E]	O15061	Synemin OS=Homo sapiens OX=9606 GN=SYNM PE=1 SV=2	O15061 [589-609]	2712.56			-2.5891	-2.3315
[N].KTPLRPLDPTR.[L]	Q04637	Eukaryotic translation initiation factor 4 gamma 1 OS=Homo sapiens OX=9606 GN=EIF4G1 PE=1 SV=4	Q04637 [646-656]	1752.09	-1.98658
[R].PTLDTLHEQASALPQEHAESPDVR.[G]	Q01082	Spectrin beta chain, non-erythrocytic 1 OS=Homo sapiens OX=9606 GN=SPTBN1 PE=1 SV=2	Q01082 [798-821]	2870.45											-0.938341
[R].SIFPEMHSDSASKDVPGR.[I]	Q68EM7	Rho GTPase-activating protein 17 OS=Homo sapiens OX=9606 GN=ARHGAP17 PE=1 SV=1	Q68EM7 [850-867]	2434.24			-2.43971
[N].TSAPDLKNVR.[S]	P27816	Microtubule-associated protein 4 OS=Homo sapiens OX=9606 GN=MAP4 PE=1 SV=3	P27816 [927-936]	1558.93						-1.71618
[P].GLQGGSAGSPAR.[F]	P21333	Filamin-A OS=Homo sapiens OX=9606 GN=FLNA PE=1 SV=4	P21333 [1076-1087]	1286.7			-1.45525
[E].AAVDAQQQKR.[S]	Q15149	Plectin OS=Homo sapiens OX=9606 GN=PLEC PE=1 SV=3	Q15149 [1544-1553]	1572.92								-1.45238
[R].SAEAELQSKR.[A]	Q15149	Plectin OS=Homo sapiens OX=9606 GN=PLEC PE=1 SV=3	Q15149 [1710-1719]	1576.91	-2.07867	-1.9179	-2.23145	-1.74002
